# Supplementary material for: iTRAQ proteomics reveals the regulatory response to Magnaporthe oryzae in durable resistant vs. susceptible rice genotypes
Source: PLoS One. 2020 Jan 10;15(1):e0227470. doi: 10.1371/journal.pone.0227470 (PMC6954073; doi:10.1371/journal.pone.0227470)
Supplement: S1 Table — (XLSX) [file pone.0227470.s003.xlsx]

## Sheet: Table S1
	Table S1 The replicates of every experiment
	Variety	Replications	Experiments
			iTRAQ-	RNA-seq	WB	qRT-PCR
	GY8	1	biological replications 1	mixed samples and no replicates	mixed samples and no replicates	mixed samples and three technical replicates
		2	biological replications 2
		3	disqualification
	LTH	1	biological replications 1	mixed samples and no replicates	mixed samples and no replicates	mixed samples and three technical replicates
		2	biological replications 2
		3	disqualification
