# Supplementary material for: iTRAQ proteomics reveals the regulatory response to Magnaporthe oryzae in durable resistant vs. susceptible rice genotypes
Source: PLoS One. 2020 Jan 10;15(1):e0227470. doi: 10.1371/journal.pone.0227470 (PMC6954073; doi:10.1371/journal.pone.0227470)
Supplement: S2 Table — (XLSX) [file pone.0227470.s004.xlsx]

## Sheet: Table S2
Table S2. The list of differentially expressed proteins induced by M. oryzae invasion in GY8.
Gene ID	Uniprot Tremble Accession	Score	Coverage	GY8-0-1 vs. GY8-24-1				GY8-0-2 vs. GY8-24-2			Mean Fold change	SD
		Score	Coverage	Fold change	Quant Number	Sig.		Fold change	Quant Number	Sig.
Os07g0546000	A2YMD1	386	33.6	0.4	7	*		0.49	7	*	0.445	0.064
Os12g0559200	Q2QNN5	288	11.9	0.434	11	*		0.629	11	*	0.532	0.138
Os02g0180200	I1NXV9	266	30.3	0.469	8	*		0.512	8	*	0.491	0.03
Os08g0172200	B9FZB0	38	5.7	0.477	2	*		0.685	2	*	0.581	0.147
Os09g0345500	Q6EQG6	87	11.5	0.495	3	*		0.639	3	*	0.567	0.102
Os02g0704900	B7E5N1	261	29.9	0.498	6	*		0.639	6	*	0.569	0.1
Os07g0570700	B9FY06	450	34.2	0.531	5	*		0.591	8	*	0.561	0.042
Os11g0312220	I1QZK5	240	39.1	0.533	11	*		0.621	11	*	0.577	0.062
Os05g0552300	I1PXQ6	220	27.1	0.544	3	*		0.765	3	*	0.655	0.156
Os03g0135300	Q8H8E0	230	20.5	0.545	11	*		0.583	11	*	0.564	0.027
Os01g0904200	Q5N6W3	100	9.9	0.55	3	*		0.8	3	*	0.675	0.177
Os03g0774200	I1PFZ0	103	16.6	0.564	6	*		0.502	6	*	0.533	0.044
Os01g0764000	A6N115	155	26.5	0.568	4	*		0.874	4	-	0.721	0.216
Os03g0704100	Q75IA6	386	31.4	0.57	13	*		0.763	12	*	0.667	0.136
Os08g0378900	I1QI83	104	23.8	0.571	3	*		0.592	4	*	0.582	0.015
Os06g0646500	I1Q435	257	40.4	0.571	11	*		0.721	11	*	0.646	0.106
Os04g0320100	Q01M50	126	15.3	0.587	3	*		0.417	3	*	0.502	0.12
Os02g0804900	Q6K848	42	2.8	0.589	2	*		0.657	2	*	0.623	0.048
Os02g0822600	Q6KA00	439	36.4	0.591	16	*		0.614	16	*	0.603	0.016
Os02g0634500	Q6H7I9	546	33.6	0.593	12	*		0.674	13	*	0.634	0.057
Os04g0676100	Q259H6	289	31.1	0.594	8	*		0.709	9	*	0.652	0.081
Os06g0154500	B9FRK1	201	6.5	0.596	5	*		0.723	4	*	0.66	0.09
Os08g0430500	Q0J5J5	868	50.8	0.598	14	*		0.724	13	*	0.661	0.089
Os05g0323900	Q0DJ64	281	27.7	0.598	11	*		0.799	10	*	0.699	0.142
Os09g0530300	Q69NF3	154	10.3	0.61	4	*		0.761	3	*	0.686	0.107
Os04g0105700	Q84VC9	194	21.9	0.612	5	*		0.497	5	*	0.555	0.081
Os08g0435900	Q6YWJ7	508	17.2	0.614	15	*		0.442	15	*	0.528	0.122
Os06g0232600	Q67UK9	373	39.7	0.617	14	*		0.656	14	*	0.637	0.028
Os10g0365200	A2Z6F5	94	4	0.619	3	*		0.585	3	*	0.602	0.024
Os01g0510600	I1NNI3	62	9.3	0.621	3	*		0.559	3	*	0.59	0.044
Os09g0261300	B8BDH4	208	13.9	0.621	2	*		0.85	2	-	0.736	0.162
Os08g0566600	A2YYA0	192	20	0.628	7	*		0.707	7	*	0.668	0.056
Os07g0513000	I1QB20	2421	35.2	0.636	86	*		0.729	84	*	0.683	0.066
Os10g0320400	Q7G3Y4	178	17	0.64	5	*		0.668	5	*	0.654	0.02
Os11g0199200	A2ZCE6	481	25.4	0.641	21	*		0.814	21	-	0.728	0.122
Os02g0662100	A2X813	367	10.2	0.645	10	*		0.707	11	*	0.676	0.044
Os07g0562700	Q6ZF30	1462	20.7	0.648	23	*		0.785	24	*	0.717	0.097
Os01g0730300	Q9AX07	160	5.9	0.649	4	*		0.726	4	*	0.688	0.054
Os02g0768600	A3ABR0	830	41.2	0.651	29	*		0.83	29	-	0.741	0.127
Os02g0102700	B8AGV3	137	14.4	0.652	4	*		0.748	4	*	0.7	0.068
Os10g0411800	Q7XEQ3	354	50.4	0.657	17	*		0.7	18	*	0.679	0.03
Os04g0554800	Q7XT29	281	9.5	0.666	6	*		0.782	6	*	0.724	0.082
Os09g0487500	A2Z2J9	48	12.7	0.67	3	*		0.556	3	*	0.613	0.081
Os02g0744000	Q6Z2U3	92	16	0.67	3	*		0.598	3	*	0.634	0.051
Os03g0411500	Q852G0	140	13.1	0.673	3	*		0.607	3	*	0.64	0.047
Os04g0402100	Q7XV86	254	14.7	0.674	15	*		0.794	15	*	0.734	0.085
Os05g0481600	Q5KQI2	136	19.7	0.679	4	*		0.722	3	*	0.701	0.03
Os08g0109300	Q6ZC69	219	15.9	0.684	6	*		0.516	7	*	0.6	0.119
Os07g0176900	Q6ZEZ2	1185	36.8	0.684	37	*		0.804	38	-	0.744	0.085
Os02g0815300	-	272	15.2	0.685	5	*		0.508	6	*	0.597	0.125
Os03g0117100	B7EWP8	270	19.4	0.687	12	*		0.929	11	-	0.808	0.171
Os03g0209600	Q10Q53	130	8.6	0.688	5	*		0.693	5	*	0.691	0.004
Os03g0318500	Q10M94	226	18.8	0.69	9	*		0.524	7	*	0.607	0.117
Os09g0115500	B8BCY3	104	6.2	0.691	2	*		0.748	2	*	0.72	0.04
Os03g0655700	I1PE00	495	31	0.694	15	*		0.609	14	*	0.652	0.06
Os05g0161500	Q6ATB2	215	10.4	0.698	4	*		0.51	4	*	0.604	0.133
Os05g0481000	B7E3M6	82	12.2	0.698	4	*		0.576	4	*	0.637	0.086
Os04g0499300	B9FFX9	212	10	0.702	8	*		0.793	8	*	0.748	0.064
Os05g0274900	A2XJ89	108	21.1	0.702	3	*		0.881	3	-	0.792	0.127
Os01g0682500	B8A7L7	960	38.8	0.704	37	*		0.714	37	*	0.709	0.007
Os06g0270900	Q9FRX7	1438	39.2	0.71	42	*		0.975	41	-	0.843	0.187
Os06g0712200	Q5Z802	58	19.1	0.711	3	*		0.428	3	*	0.57	0.2
Os04g0609700	Q0JA99	50	3.6	0.712	2	*		0.671	2	*	0.692	0.029
Os03g0278900	Q84PA4	305	11.4	0.712	10	*		0.828	10	-	0.77	0.082
Os10g0492000	B9G6E3	1147	31	0.716	34	*		0.774	34	*	0.745	0.041
Os01g0708100	I1NR48	75	10.1	0.716	4	*		0.96	4	-	0.838	0.173
Os05g0480000	B8AZA5	236	16.6	0.717	8	*		0.754	8	*	0.736	0.026
Os04g0405600	B7ERX6	206	17.1	0.717	7	*		0.757	7	*	0.737	0.028
Os02g0276400	Q6K7V7	281	40.3	0.717	6	*		0.923	6	-	0.82	0.146
Os02g0712000	C5XZX9	382	14.6	0.717	16	*		0.973	16	-	0.845	0.181
Os08g0538000	A2YXJ3	701	26.9	0.72	22	*		0.711	22	*	0.716	0.006
Os11g0242800	B7EX82	1384	36.7	0.72	58	*		0.754	58	*	0.737	0.024
Os03g0801600	Q84SZ6	162	7.7	0.721	6	*		0.706	6	*	0.714	0.011
Os12g0637100	Q2QLL9	116	10.8	0.723	4	*		0.633	4	*	0.678	0.064
Os04g0640500	Q7XQV1	173	9.3	0.723	7	*		0.95	7	-	0.837	0.161
Os01g0500900	A2WQF7	621	28	0.724	16	*		0.777	17	*	0.751	0.037
Os01g0899425	B0B790	9080	69.8	0.724	26	*		0.962	26	-	0.843	0.168
Os05g0129000	B7EUG4	653	26.8	0.725	21	*		0.867	20	-	0.796	0.1
Os12g0178100	A2ZIM1	157	29.8	0.727	5	*		0.517	5	*	0.622	0.148
Os03g0756000	Q75J18	205	20.9	0.727	8	*		0.727	8	*	0.727	0
Os03g0102100	Q10T42	43	6.9	0.729	2	*		0.285	2	*	0.507	0.314
Os02g0830100	Q6K9T1	1275	44.2	0.729	54	*		0.757	54	*	0.743	0.02
Os03g0135100	Q8H8D8	145	37.3	0.731	5	*		0.848	6	-	0.79	0.083
Os03g0656100	Q0DPW6	141	17.7	0.731	3	*		0.96	3	-	0.846	0.162
Os01g0659200	A2WTF3	236	23.5	0.732	11	*		0.885	11	-	0.809	0.108
Os02g0553200	A3A7Y3	560	39	0.733	13	*		0.917	13	-	0.825	0.13
Os03g0163100	Q10RD6	191	6.4	0.733	7	*		0.988	7	-	0.861	0.18
Os02g0508000	Q0E100	174	5.4	0.735	5	*		0.553	5	*	0.644	0.129
Os08g0480800	I1QJI6	814	39.4	0.738	15	*		0.802	15	-	0.77	0.045
Os02g0750100	A6N1R7	387	26	0.74	11	*		0.651	11	*	0.696	0.063
Os03g0284400	Q8GZY2	520	50	0.744	12	*		0.71	13	*	0.727	0.024
Os01g0703400	O04882	124	14.7	0.745	4	*		0.66	4	*	0.703	0.06
Os02g0110200	Q6Z8Z7	406	22.8	0.746	14	*		0.77	14	*	0.758	0.017
Os09g0467200	A2Z263	257	17.5	0.753	8	*		0.795	8	*	0.774	0.03
Os10g0530500	Q945W5	367	28	0.753	13	*		0.98	13	-	0.867	0.161
Os07g0105600	Q8L472	276	25.2	0.754	13	*		0.746	12	*	0.75	0.006
Os03g0778100	A2XMI1	761	31.4	0.754	19	*		0.952	19	-	0.853	0.14
Os08g0560900	I1QKF7	2442	44.8	0.76	77	*		0.804	82	-	0.782	0.031
Os07g0196200	Q6ZDP0	428	27.3	0.763	13	*		0.781	14	*	0.772	0.013
Os10g0437600	D0TZN5	69	7.1	0.763	4	*		0.844	4	-	0.804	0.057
Os03g0100200	A2XBF5	432	35.5	0.765	6	*		0.516	6	*	0.641	0.176
Os04g0106300	Q7X7N2	186	21.2	0.767	6	*		0.689	5	*	0.728	0.055
Os03g0592500	Q10HC8	1108	39.5	0.768	31	*		0.84	32	-	0.804	0.051
Os10g0465900	I1QV89	172	24.7	0.77	2	*		0.643	2	*	0.707	0.09
Os06g0103600	Q5VRH2	164	9.8	0.77	8	*		0.78	8	*	0.775	0.007
Os08g0313200	Q6UUK6	126	12.8	0.771	3	*		0.752	4	*	0.762	0.013
Os09g0481200	Q69QR6	118	4.9	0.771	5	*		0.943	5	-	0.857	0.122
Os08g0553800	Q6Z3F9	474	25.1	0.776	16	*		0.893	15	-	0.835	0.083
Os08g0407200	Q6Z9X3	216	17.3	0.777	7	*		0.707	7	*	0.742	0.049
Os06g0145800	Q5VP52	161	25	0.778	4	*		0.698	4	*	0.738	0.057
Os04g0605900	B8ATU3	296	34.4	0.778	4	*		0.97	4	-	0.874	0.136
Os02g0194100	Q7F8R1	551	26.5	0.779	17	*		0.872	18	-	0.826	0.066
Os12g0533700	Q2QPD4	334	19	0.78	9	*		0.784	9	*	0.782	0.003
Os02g0117100	I1NWL0	465	28.4	0.782	15	*		0.891	14	-	0.837	0.077
Os01g0104400	A2ZNA8	198	15.7	0.783	6	*		0.801	6	-	0.792	0.013
Os02g0192700	B7E6P6	1445	52	0.783	33	*		0.944	32	-	0.864	0.114
Os07g0671800	Q0D3Q8	298	19.4	0.786	7	*		0.936	7	-	0.861	0.106
Os03g0410700	Q0DR80	168	19.2	0.787	5	*		0.783	6	*	0.785	0.003
Os09g0411650	C7J771	247	20.4	0.79	8	*		0.678	8	*	0.734	0.079
Os09g0531100	Q652K7	238	18.2	0.79	7	*		0.689	7	*	0.74	0.071
Os12g0630700	Q2QLS0	133	8.9	0.79	5	*		0.792	5	*	0.791	0.001
Os03g0695600	Q10ER6	261	42.5	0.79	12	*		0.854	12	-	0.822	0.045
Os07g0558300	Q0D5I5	143	14.1	0.792	5	*		0.71	5	*	0.751	0.058
Os03g0659233	F8RS19	193	37.3	0.792	9	*		0.907	9	-	0.85	0.081
Os02g0704000	Q6YVJ0	373	16.1	0.794	11	*		0.993	9	-	0.894	0.141
Os04g0644400	Q0J9L5	86	15.9	0.797	2	*		0.358	2	*	0.578	0.31
Os02g0258300	Q6K2T0	34	0.7	0.797	3	*		0.908	3	-	0.853	0.078
Os12g0271700	B8AZL8	317	18.8	0.798	6	*		0.561	6	*	0.68	0.168
Os12g0552500	Q2QNV2	162	27.8	0.799	4	*		0.539	4	*	0.669	0.184
Os02g0199900	I1HYG5	303	26	0.801	8	-		0.758	8	*	0.78	0.03
Os04g0391900	Q0JDM7	272	27.4	0.804	8	-		0.674	8	*	0.739	0.092
Os10g0492101	Q9FWV2	531	29.7	0.805	10	-		0.703	10	*	0.754	0.072
Os08g0120500	Q6YPF2	180	12.7	0.806	7	-		0.792	7	*	0.799	0.01
Os03g0426900	I1R8P2	841	30.7	0.808	35	-		0.765	33	*	0.787	0.03
Os12g0569500	Q2QND6	245	22.7	0.812	9	-		0.576	10	*	0.694	0.167
Os06g0149900	B8B2R6	70	11.8	0.812	3	-		0.643	3	*	0.728	0.12
Os05g0549100	B8AWA3	393	26.7	0.815	14	-		0.757	14	*	0.786	0.041
Os01g0558600	A2WRD4	623	43.1	0.815	11	-		0.796	11	*	0.806	0.013
Os03g0859600	Q7X9A7	401	24.9	0.816	3	-		0.706	3	*	0.761	0.078
Os03g0170500	Q8S7W8	262	15.7	0.816	7	-		0.774	7	*	0.795	0.03
Os12g0178200	B9GC56	75	19.1	0.819	2	-		0.788	2	*	0.804	0.022
Os07g0624700	Q7XI40	62	18.1	0.821	3	-		0.699	3	*	0.76	0.086
Os02g0571100	C7IY39	113	16	0.823	4	-		0.439	4	*	0.631	0.272
Os02g0189000	I1NY18	225	12.3	0.823	4	-		0.591	6	*	0.707	0.164
Os08g0502700	A6N1A8	3375	54.7	0.825	67	-		0.711	66	*	0.768	0.081
Os05g0568300	Q9ZWF5	513	40.2	0.829	10	-		0.65	10	*	0.74	0.127
Os04g0419600	Q4AC00	94	9.9	0.829	2	-		0.659	2	*	0.744	0.12
Os04g0444600	Q7X5X9	412	29.4	0.831	16	-		0.792	14	*	0.812	0.028
Os02g0697600	Q6Z8F7	81	3.9	0.833	2	-		0.727	2	*	0.78	0.075
Os03g0729100	B9FBB9	47	5.9	0.836	2	-		0.78	2	*	0.808	0.04
Os09g0530000	B8BDT3	300	27.9	0.84	14	-		0.736	14	*	0.788	0.074
Os02g0754300	Q6Z6A0	116	12.7	0.843	6	-		0.485	6	*	0.664	0.253
Os02g0754700	Q6Z695	83	2.7	0.844	3	-		0.655	3	*	0.75	0.134
Os11g0484500	Q2R480	535	18.3	0.844	11	-		0.723	11	*	0.784	0.086
Os03g0659300	Q10FQ7	497	36.9	0.852	11	-		0.709	11	*	0.781	0.101
Os01g0749200	Q94J17	269	23.2	0.855	11	-		0.666	11	*	0.761	0.134
Os12g0236900	A2ZJB1	382	16.1	0.858	10	-		0.758	9	*	0.808	0.071
Os03g0579000	Q84NY6	472	22.4	0.865	17	-		0.735	18	*	0.8	0.092
Os07g0592600	B1N696	96	5.8	0.867	4	-		0.715	4	*	0.791	0.107
Os02g0105400	A2WZU6	530	26.8	0.869	9	-		0.67	10	*	0.77	0.141
Os04g0584600	B8ATC8	137	10.9	0.871	5	-		0.781	5	*	0.826	0.064
Os06g0699900	B9FQQ6	492	15.2	0.873	5	-		0.698	5	*	0.786	0.124
Os02g0131300	A6N1J4	335	35	0.876	10	-		0.647	10	*	0.762	0.162
Os02g0564000	I1P1D8	50	19.4	0.877	3	-		0.663	3	*	0.77	0.151
Os08g0481950	Q6Z234	123	10.1	0.877	4	-		0.67	4	*	0.774	0.146
Os01g0591000	Q9LRE9	133	9	0.884	2	-		0.615	2	*	0.75	0.19
Os10g0498200	Q8W3F4	148	13.8	0.886	6	-		0.646	6	*	0.766	0.17
Os07g0492000	B7F7R5	323	39.6	0.89	16	-		0.8	17	*	0.845	0.064
Os02g0623500	Q6K1T2	185	8.9	0.892	4	-		0.655	4	*	0.774	0.168
Os01g0279200	Q0JNL8	52	6.2	0.894	2	-		0.562	2	*	0.728	0.235
Os09g0535900	A2Z3H3	108	16	0.894	6	-		0.705	6	*	0.8	0.134
Os02g0638300	Q6H5V4	193	16.8	0.896	6	-		0.631	5	*	0.764	0.187
Os05g0456300	B8AYU7	191	18.7	0.897	6	-		0.799	6	*	0.848	0.069
Os04g0398300	Q7XLG5	644	33.2	0.906	16	-		0.673	18	*	0.79	0.165
Os08g0276100	Q6ZG03	901	25.8	0.906	31	-		0.725	30	*	0.816	0.128
Os03g0704000	Q75IA5	201	21.6	0.913	9	-		0.689	9	*	0.801	0.158
Os04g0167800	Q01HB5	168	10.4	0.913	7	-		0.716	7	*	0.815	0.139
Os10g0178500	Q8LNA9	429	22.7	0.915	13	-		0.722	14	*	0.819	0.136
Os03g0324800	Q10M34	43	8.4	0.919	2	-		0.48	2	*	0.7	0.31
Os03g0305500	I1PAK6	58	6.4	0.922	2	-		0.739	2	*	0.831	0.129
Os06g0176700	Q0DE52	254	25.1	0.922	6	-		0.78	6	*	0.851	0.1
Os02g0313400	Q0E1R8	171	12.2	0.925	5	-		0.651	4	*	0.788	0.194
Os02g0749800	Q6Z8L0	38	9	0.926	2	-		0.618	2	*	0.772	0.218
Os08g0562600	I1QKG8	533	32.6	0.926	18	-		0.731	18	*	0.829	0.138
Os02g0612800	Q6K624	114	2.9	0.929	3	-		0.71	3	*	0.82	0.155
Os08g0129200	A3BPB0	164	23.4	0.929	5	-		0.71	5	*	0.82	0.155
Os06g0655100	A3BE72	458	18.8	0.933	18	-		0.772	17	*	0.853	0.114
Os01g0276700	Q5NBQ0	145	12.2	0.935	6	-		0.569	6	*	0.752	0.259
Os11g0216100	Q2R8U4	58	10.5	0.945	2	-		0.714	2	*	0.83	0.163
Os08g0478200	I1QJH3	217	46.7	0.949	10	-		0.682	10	*	0.816	0.189
Os02g0823400	Q6K9X3	228	37.3	0.951	7	-		0.713	7	*	0.832	0.168
Os11g0191400	Q0IU37	196	7.6	0.955	5	-		0.6	4	*	0.778	0.251
Os11g0105750	B9GBE2	241	11.7	0.958	4	-		0.78	4	*	0.869	0.126
Os04g0643100	Q7XJX6	175	26.8	0.962	8	-		0.739	8	*	0.851	0.158
Os03g0744600	Q10D21	142	10	0.964	5	-		0.551	5	*	0.758	0.292
Os04g0504600	Q0JBX7	769	30	0.973	21	-		0.793	20	*	0.883	0.127
Os01g0919400	I1NUQ3	87	24.5	0.975	2	-		0.717	2	*	0.846	0.182
Os06g0476200	Q69TT2	525	21.3	0.977	14	-		0.715	15	*	0.846	0.185
Os03g0684400	I1PEG2	120	9.9	0.979	5	-		0.636	5	*	0.808	0.243
Os09g0362500	Q0J2B5	210	7.6	0.985	8	-		0.747	7	*	0.866	0.168
Os01g0101600	A2WJM1	164	4.2	0.987	3	-		0.604	3	*	0.796	0.271
Os10g0533200	Q8LN35	116	5.7	0.988	3	-		0.73	3	*	0.859	0.182
Os11g0236100	A3CA11	398	12.6	0.994	10	-		0.734	10	*	0.864	0.184
Os08g0522400	A3BUY8	60	10.4	0.998	3	-		0.611	3	*	0.805	0.274
Os09g0438700	I1QP94	947	46.1	1	26	-		1.264	26	*	1.132	0.187
Os07g0691200	Q7XI67	757	25.7	1.008	34	-		1.221	34	*	1.115	0.151
Os04g0535600	Q0JBF1	271	16.6	1.009	8	-		1.434	8	*	1.222	0.301
Os02g0600200	B9FYW1	378	23.3	1.012	10	-		1.813	9	*	1.413	0.566
Os01g0817700	Q5QMK7	936	40.4	1.023	27	-		1.258	28	*	1.141	0.166
Os05g0302700	A2Y2Y3	1394	25.5	1.033	12	-		1.29	13	*	1.162	0.182
Os01g0938900	Q8RUI4	316	33.2	1.033	11	-		1.326	11	*	1.18	0.207
Os02g0804100	A9P9H8	117	17.7	1.037	6	-		1.351	6	*	1.194	0.222
Os04g0227500	Q7XNV4	300	26.1	1.041	11	-		1.283	11	*	1.162	0.171
Os05g0105000	I1PRN9	355	9.9	1.041	12	-		1.368	11	*	1.205	0.231
Os03g0315800	A6N017	672	31.3	1.043	25	-		1.275	24	*	1.159	0.164
Os05g0116100	Q84UH5	695	53.1	1.048	23	-		1.205	22	*	1.127	0.111
Os04g0459900	B7EBF9	380	28.5	1.048	13	-		1.214	14	*	1.131	0.117
Os01g0205500	Q9LWN1	486	24.7	1.053	8	-		1.365	8	*	1.209	0.221
Os07g0188800	Q6Z4E4	824	31.1	1.056	24	-		1.243	24	*	1.15	0.132
Os01g0926300	B8A8H2	707	24.5	1.058	24	-		1.267	24	*	1.163	0.148
Os04g0505200	Q7F8X9	450	19.2	1.059	15	-		1.22	15	*	1.14	0.114
Os09g0446800	Q67UE5	1128	27.3	1.06	32	-		1.201	31	*	1.131	0.1
Os02g0720900	A2X915	405	12.4	1.06	12	-		1.26	12	*	1.16	0.141
Os08g0191700	Q0J7H9	1184	48.5	1.062	40	-		1.347	40	*	1.205	0.202
Os01g0658400	B8A6V8	70	7.5	1.063	2	-		1.24	2	*	1.152	0.125
Os01g0152300	F2CZ09	430	22.9	1.069	24	-		1.251	24	*	1.16	0.129
Os08g0562100	B8B9L3	801	27.3	1.073	25	-		1.256	26	*	1.165	0.129
Os02g0125100	B8AGY8	391	27.2	1.08	13	-		1.385	14	*	1.233	0.216
Os01g0675100	I1NQL2	485	51.9	1.083	20	-		1.498	21	*	1.291	0.293
Os03g0249400	Q10P27	164	20.5	1.083	5	-		1.801	6	*	1.442	0.508
Os01g0120800	Q70Z43	341	11.3	1.092	14	-		1.237	15	*	1.165	0.103
Os03g0807800	A2XN63	639	35.8	1.093	14	-		1.504	14	*	1.299	0.291
Os10g0330000	A3C3L8	733	53.3	1.096	22	-		1.383	22	*	1.24	0.203
Os11g0455800	A2ZDY5	638	27.8	1.103	21	-		1.463	22	*	1.283	0.255
Os03g0794700	A2YIM5	304	32.2	1.104	14	-		1.377	14	*	1.241	0.193
Os01g0622300	B8ABY1	264	11.7	1.106	8	-		1.261	7	*	1.184	0.11
Os09g0565200	B8BEL6	795	20.8	1.114	27	-		1.204	27	*	1.159	0.064
Os11g0168200	Q53JG0	515	22.9	1.117	23	-		1.34	23	*	1.229	0.158
Os03g0305100	Q10MK9	351	16.6	1.121	7	-		1.385	7	*	1.253	0.187
Os02g0816800	I1P5J5	543	37.5	1.129	21	-		1.238	21	*	1.184	0.077
Os01g0815800	I1NSP1	231	19.8	1.129	5	-		1.546	5	*	1.338	0.295
Os07g0198300	Q6Z387	90	9.2	1.13	3	-		1.557	3	*	1.344	0.302
Os01g0502700	B7F7N8	500	14.6	1.131	5	-		1.829	7	*	1.48	0.494
Os12g0297500	Q0INT3	487	17.7	1.134	24	-		1.321	24	*	1.228	0.132
Os03g0202200	A6N1E7	361	31.4	1.135	15	-		1.24	15	*	1.188	0.074
Os09g0279500	Q6H443	1011	51	1.143	31	-		1.202	31	*	1.173	0.042
Os05g0129100	Q688Q8	140	14.1	1.143	4	-		1.293	4	*	1.218	0.106
Os11g0107500	B8BIM7	434	51.2	1.145	14	-		1.474	14	*	1.31	0.233
Os05g0536200	B8B098	968	32.5	1.147	49	-		2.125	48	*	1.636	0.692
Os05g0116000	A2XZP5	834	34.3	1.148	26	-		1.291	26	*	1.22	0.101
Os02g0187100	Q0E398	144	12.7	1.15	5	-		1.366	5	*	1.258	0.153
Os02g0778200	Q6ZGC2	375	14.5	1.154	16	-		1.24	16	*	1.197	0.061
Os11g0530600	I1R0N5	92	5	1.157	3	-		1.62	3	*	1.389	0.327
Os03g0711400	B7EQ85	716	18.6	1.158	8	-		1.206	10	*	1.182	0.034
Os04g0656100	Q01KM8	1750	31.1	1.158	28	-		1.21	28	*	1.184	0.037
Os06g0705100	Q5Z8V3	309	18	1.162	10	-		1.471	10	*	1.317	0.218
Os04g0556300	Q0JB49	136	17.3	1.162	6	-		1.517	6	*	1.34	0.251
Os02g0199300	I1NYA9	76	5.2	1.17	2	-		1.259	2	*	1.215	0.063
Os07g0180900	Q6ZLB8	1523	43.5	1.17	27	-		1.396	28	*	1.283	0.16
Os10g0167300	I1QSV0	2012	66.1	1.174	17	-		1.538	17	*	1.356	0.257
Os02g0137200	I1NX32	560	36.5	1.175	19	-		1.277	20	*	1.226	0.072
Os04g0270100	B9FE55	271	15.2	1.18	11	-		1.599	11	*	1.39	0.296
Os03g0610650	C7IZM0	364	16.2	1.182	15	-		1.442	15	*	1.312	0.184
Os03g0248600	Q10P35	2368	46.5	1.191	8	-		1.445	8	*	1.318	0.18
Os02g0328300	B8AGN1	1076	37.6	1.193	25	-		1.278	26	*	1.236	0.06
Os12g0409000	A2ZJS7	367	17.5	1.201	7	*		1.046	7	-	1.124	0.11
Os04g0151800	I1PIX5	299	10	1.201	7	*		1.081	9	-	1.141	0.085
Os07g0142900	A2YI35	297	13.8	1.202	9	*		1.06	9	-	1.131	0.1
Os02g0523500	Q6H547	1035	26	1.203	37	*		1.149	37	-	1.176	0.038
Os01g0300200	I1NMG9	997	41.3	1.206	32	*		1.23	32	*	1.218	0.017
Os02g0274100	B9F4Y9	719	23.6	1.206	26	*		1.24	27	*	1.223	0.024
Os03g0243300	O82143	158	9.5	1.207	7	*		1.416	7	*	1.312	0.148
Os02g0815200	Q6K6C4	92	6.3	1.207	4	*		1.867	4	*	1.537	0.467
Os06g0196900	I1Q0A7	957	50.4	1.21	34	*		1.322	33	*	1.266	0.079
Os07g0628700	Q0D4F7	614	19.2	1.212	14	*		1.102	14	-	1.157	0.078
Os03g0157900	A2XCQ4	953	36.4	1.214	25	*		1.291	23	*	1.253	0.054
Os01g0889000	Q5N842	165	9.3	1.216	5	*		1.006	5	-	1.111	0.148
Os03g0720300	I1PIA1	525	19.9	1.216	8	*		1.232	8	*	1.224	0.011
Os02g0121300	I0J182	826	40.1	1.217	35	*		1.298	35	*	1.258	0.057
Os11g0539800	Q2R330	123	12	1.217	3	*		1.542	3	*	1.38	0.23
Os07g0208000	A2YJC1	549	60.8	1.218	15	*		1.081	15	-	1.15	0.097
Os02g0478700	I1P0E9	403	34.9	1.222	16	*		1.155	16	-	1.189	0.047
Os03g0815200	A2XNC0	353	21.9	1.224	13	*		1.226	13	*	1.225	0.001
Os02g0805600	Q6K840	300	17.7	1.23	11	*		1.216	11	*	1.223	0.01
Os12g0567700	I1R953	575	20.7	1.231	17	*		1.111	17	-	1.171	0.085
Os07g0495200	Q0D6B3	189	32.7	1.233	8	*		1.505	7	*	1.369	0.192
Os09g0539100	Q651F0	367	34.3	1.234	11	*		1.234	11	*	1.234	0
Os02g0228300	C7IYA1	160	4.6	1.236	6	*		1.377	6	*	1.307	0.1
Os09g0509200	Q0J0H4	627	21	1.237	9	*		1.003	9	-	1.12	0.165
Os03g0337900	Q10LR5	382	20.9	1.237	13	*		1.255	13	*	1.246	0.013
Os09g0537700	Q69JX7	282	20.6	1.238	9	*		1.384	9	*	1.311	0.103
Os03g0822200	Q852A3	146	26.8	1.239	5	*		1.37	5	*	1.305	0.093
Os08g0320400	Q8H3R5	236	21.6	1.241	7	*		1.013	7	-	1.127	0.161
Os03g0424500	I1PCE2	500	42.5	1.245	26	*		1.452	27	*	1.349	0.146
Os11g0115400	Q7XBA6	75	11.2	1.247	2	*		1.721	2	*	1.484	0.335
Os01g0615200	Q9FTH0	269	22	1.25	10	*		1.311	11	*	1.281	0.043
Os03g0855600	I1PHJ5	285	35.3	1.251	14	*		1.233	14	*	1.242	0.013
Os02g0129900	B8AH11	218	30	1.253	8	*		1.028	8	-	1.141	0.159
Os04g0650800	A2XYC2	586	25.1	1.254	16	*		1.277	16	*	1.266	0.016
Os07g0577700	B8B7R8	478	19	1.255	18	*		1.323	18	*	1.289	0.048
Os07g0412100	B7EDS3	586	14.3	1.255	24	*		1.385	24	*	1.32	0.092
Os04g0224900	B9FDW4	48	7.9	1.256	2	*		1.297	2	*	1.277	0.029
Os04g0473400	B8AVI5	293	33.8	1.258	11	*		1.269	12	*	1.264	0.008
Os01g0710700	I1NR65	333	26.5	1.259	7	*		1.053	6	-	1.156	0.146
Os01g0238600	Q9FTU2	81	19.9	1.261	2	*		1.25	2	*	1.256	0.008
Os04g0269600	Q7XWW0	168	7.1	1.263	5	*		1.158	5	-	1.211	0.074
Os01g0549400	B7EC00	124	5.9	1.263	4	*		1.436	4	*	1.35	0.122
Os03g0780500	B9F604	132	17.9	1.267	7	*		1.199	7	-	1.233	0.048
Os11g0120100	C7J9A0	45	3.4	1.267	2	*		1.509	2	*	1.388	0.171
Os10g0466300	B8BHC8	156	15	1.268	9	*		1.173	9	-	1.221	0.067
Os06g0623300	Q69U05	209	20.9	1.269	5	*		1.062	5	-	1.166	0.146
Os07g0630800	Q8H4E0	766	31.9	1.27	17	*		1.085	17	-	1.178	0.131
Os01g0180800	Q9AQZ5	908	20.8	1.271	18	*		1.208	19	*	1.24	0.045
Os06g0133900	Q5VNW0	102	18	1.275	6	*		1.37	6	*	1.323	0.067
Os03g0819900	Q84TA8	528	29.4	1.276	8	*		1.063	8	-	1.17	0.151
Os06g0647400	Q67WZ5	96	9.3	1.276	4	*		1.283	4	*	1.28	0.005
Os03g0722600	Q10DR8	117	8.3	1.28	4	*		1.204	4	*	1.242	0.054
Os07g0246200	Q0D7H6	242	29.1	1.28	10	*		1.358	11	*	1.319	0.055
Os04g0439900	I1PLI9	372	25.2	1.282	12	*		1.088	12	-	1.185	0.137
Os01g0175000	Q94E46	80	7	1.282	5	*		1.445	5	*	1.364	0.115
Os08g0113100	B7EHD2	566	41.1	1.286	27	*		1.608	27	*	1.447	0.228
Os08g0509100	A3BUP8	407	17	1.292	8	*		1.139	9	-	1.216	0.108
Os05g0402700	Q0DIB5	1474	30.6	1.298	13	*		1.115	13	-	1.207	0.129
Os12g0166000	B9GC18	56	3.2	1.298	2	*		1.53	2	*	1.414	0.164
Os04g0337500	I1PK80	144	16.6	1.304	2	*		2.561	2	*	1.933	0.889
Os02g0257300	Q6ETQ7	410	13.8	1.305	18	*		1.297	18	*	1.301	0.006
Os01g0102700	Q0JRG3	170	24.9	1.309	6	*		1.234	6	*	1.272	0.053
Os02g0109100	Q6ETS8	189	10.7	1.309	4	*		1.371	5	*	1.34	0.044
Os08g0532200	Q0J464	1184	36.6	1.311	35	*		1.268	35	*	1.29	0.03
Os02g0532500	I1P0Y8	226	24	1.313	7	*		1.15	8	-	1.232	0.115
Os10g0502600	Q9FVZ7	182	21.6	1.315	5	*		1.782	5	*	1.549	0.33
Os08g0112800	Q6ZCC4	149	40.1	1.317	3	*		1.089	3	-	1.203	0.161
Os05g0435800	A2Y514	643	16.7	1.321	18	*		1.084	18	-	1.203	0.168
Os08g0503200	Q6ZFH9	611	23.3	1.324	22	*		1.167	22	-	1.246	0.111
Os05g0186300	Q6T5D1	218	14.7	1.324	4	*		1.481	4	*	1.403	0.111
Os02g0625500	Q6K1R5	1032	31.6	1.327	36	*		1.375	36	*	1.351	0.034
Os01g0337900	A2WPH0	347	21.4	1.335	10	*		1.279	10	*	1.307	0.04
Os09g0270900	Q6K258	143	19.4	1.336	5	*		1.077	5	-	1.207	0.183
Os07g0546600	B9FXS4	357	23.9	1.336	13	*		1.417	13	*	1.377	0.057
Os04g0561500	Q7XSQ2	402	18.4	1.337	16	*		1.121	16	-	1.229	0.153
Os03g0293500	B7ERZ5	245	12.6	1.342	8	*		1.194	8	-	1.268	0.105
Os06g0289900	Q5VME5	441	12.7	1.353	9	*		1.083	9	-	1.218	0.191
Os05g0580000	Q688T8	45	1.5	1.354	2	*		1.439	2	*	1.397	0.06
Os03g0819600	B7E6A0	556	43.8	1.356	13	*		1.064	13	-	1.21	0.206
Os11g0657100	Q2R068	285	19.5	1.357	11	*		1.246	11	*	1.302	0.078
Os03g0807700	A2XN62	54	3.8	1.359	2	*		1.192	2	-	1.276	0.118
Os03g0796501	Q7Y1I5	726	37.1	1.368	13	*		1.535	13	*	1.452	0.118
Os02g0710900	Q6ZFX8	284	15.7	1.382	9	*		1.134	10	-	1.258	0.175
Os06g0690700	B9FQL8	216	8.2	1.383	7	*		1.268	7	*	1.326	0.081
Os02g0601300	Q6K5G8	2219	43.6	1.388	8	*		1.292	8	*	1.34	0.068
Os02g0664000	Q6ESJ0	237	15.5	1.394	8	*		1.417	8	*	1.406	0.016
Os04g0508300	A2XVD7	516	36.6	1.395	17	*		1.619	17	*	1.507	0.158
Os01g0327400	Q9AS12	464	11.7	1.407	12	*		1.606	12	*	1.507	0.141
Os07g0640200	Q8GRU7	60	11	1.411	4	*		1.761	4	*	1.586	0.247
Os02g0789400	B8AE25	127	10.8	1.416	3	*		1.198	3	-	1.307	0.154
Os02g0626100	Q0DZE3	588	24.5	1.419	14	*		1.323	14	*	1.371	0.068
Os03g0300400	Q10MP7	188	32.5	1.43	10	*		1.192	10	-	1.311	0.168
Os06g0103400	A2Y899	85	33.9	1.436	4	*		1.132	4	-	1.284	0.215
Os01g0290000	A6N0V3	96	6.3	1.437	3	*		1.146	4	-	1.292	0.206
Os08g0157500	Q19BJ6	550	41.3	1.442	17	*		1.468	15	*	1.455	0.018
Os02g0797700	Q69R01	175	5.1	1.446	4	*		1.107	4	-	1.277	0.24
Os12g0183300	B9GC71	109	15	1.45	4	*		1.36	4	*	1.405	0.064
Os01g0106300	Q9FTN6	163	17.9	1.469	3	*		1.242	5	*	1.356	0.161
Os01g0713200	Q9SXY8	637	35.5	1.484	14	*		1.288	13	*	1.386	0.139
Os01g0668100	Q5QLS1	132	8.1	1.485	4	*		1.745	4	*	1.615	0.184
Os03g0339300	B9F8C9	282	30.9	1.491	5	*		1.18	7	-	1.336	0.22
Os07g0614500	A3BM61	349	40.2	1.493	11	*		1.525	11	*	1.509	0.023
Os10g0416100	Q9AT30	197	20.5	1.497	4	*		1.481	5	*	1.489	0.011
Os05g0563550	A2Y7G5	69	10.8	1.498	2	*		1.288	2	*	1.393	0.148
Os05g0517500	B8B000	64	10.7	1.504	2	*		1.154	2	-	1.329	0.247
Os01g0698000	Q8LJ05	122	17.3	1.508	4	*		1.243	4	*	1.376	0.187
Os08g0538600	Q6ZD31	87	8.7	1.513	3	*		1.369	3	*	1.441	0.102
Os04g0620000	A3AXH7	171	25.9	1.52	7	*		1.236	7	*	1.378	0.201
Os03g0314700	Q10MC1	112	11.2	1.531	4	*		1.474	3	*	1.503	0.04
Os02g0715400	I1P3L4	160	51.5	1.535	3	*		1.936	3	*	1.736	0.284
Os07g0622200	Q0D4J5	340	21.8	1.555	10	*		1.365	8	*	1.46	0.134
Os01g0663800	Q5SN37	94	2.9	1.577	3	*		1.224	5	*	1.401	0.25
Os01g0913000	A2WY84	143	18.7	1.6	4	*		1.537	5	*	1.569	0.045
Os07g0616800	H6TFZ2	206	9.3	1.632	2	*		1.022	2	-	1.327	0.431
Os03g0388100	Q6AVE8	86	9.2	1.682	2	*		1.251	2	*	1.467	0.305
Os02g0240100	Q6ER51	327	19	1.687	2	*		1.991	2	*	1.839	0.215
Os02g0175600	Q6EUQ7	295	19.4	1.702	2	*		1.326	2	*	1.514	0.266
Os07g0539900	Q0D5S1	96	8.8	1.81	3	*		3.094	3	*	2.452	0.908
Os07g0677100	Q7F1U1	398	19.4	1.814	10	*		2.047	12	*	1.931	0.165
Os04g0614600	Q8W2G1	211	24.8	1.869	5	*		1.002	4	-	1.436	0.613
Os12g0555000	Q75T45	179	34.4	2.069	7	*		1.692	7	*	1.881	0.267
Os07g0677200	Q7F1U0	1746	49.5	2.186	30	*		1.286	30	*	1.736	0.636
Os10g0542900	I1QVK5	116	4.6	2.358	3	*		1.015	3	-	1.687	0.95
Os10g0109600	Q7XHB1	83	9.5	2.624	3	*		1.021	3	-	1.823	1.133
Sig. means the significance of differential expression protein; * means significant differences in protein expression, fold change (FC) ≥1.2 or ≤0.833; - means no significant difference, 0.833 ≥ fold change (FC) ≤ 1.2.
