# Supplementary material for: iTRAQ proteomics reveals the regulatory response to Magnaporthe oryzae in durable resistant vs. susceptible rice genotypes
Source: PLoS One. 2020 Jan 10;15(1):e0227470. doi: 10.1371/journal.pone.0227470 (PMC6954073; doi:10.1371/journal.pone.0227470)
Supplement: S3 Table — (XLSX) [file pone.0227470.s005.xlsx]

## Sheet: Table S3
Table S3. The list of differentially expressed proteins induced by M. oryzae invasion in LTH.
Gene ID	Uniprot Tremble Accession	Score	Coverage	LTH-0-1 vs. LTH-24-1				LTH-0-2 vs. LTH-24-2			Mean Fold change	SD
		Score	Coverage	Fold change	Quant Number	Sig		Fold change	Quant Number	Sig
Os01g0668100	Q5QLS1	132	8.1	0.044	2	*		0.075	3	*	0.06	0.022
Os09g0481200	Q69QR6	118	4.9	0.366	5	*		0.189	5	*	0.278	0.125
Os06g0119600	B8B1W5	357	16.8	0.18	9	*		0.194	7	*	0.187	0.01
Os07g0658600	Q8GSB5	67	8.9	0.193	3	*		0.209	3	*	0.201	0.011
Os08g0321000	A2YTW2	122	10.6	0.138	3	*		0.228	3	*	0.183	0.064
Os02g0588500	Q6YY47	399	16	0.161	15	*		0.249	15	*	0.205	0.062
Os01g0850700	B7F296	37	4.5	0.195	2	*		0.252	2	*	0.224	0.04
Os01g0607900	Q5ZBN0	331	8.9	0.317	8	*		0.265	8	*	0.291	0.037
Os11g0658800	Q2R052	49	2	0.356	2	*		0.268	2	*	0.312	0.062
Os06g0264800	Q5Z6P4	103	6.4	0.214	4	*		0.285	4	*	0.25	0.05
Os06g0647400	Q67WZ5	96	9.3	0.228	4	*		0.29	4	*	0.259	0.044
Os07g0168600	Q69LE4	355	17.5	0.198	13	*		0.29	12	*	0.244	0.065
Os08g0237000	Q0J732	275	28.6	0.334	8	*		0.291	7	*	0.313	0.03
Os06g0232000	Q7XXQ8	165	24.4	0.453	9	*		0.31	8	*	0.382	0.101
Os08g0503200	Q6ZFH9	611	23.3	0.274	21	*		0.311	22	*	0.293	0.026
Os11g0645400	Q2R0H3	155	23.5	0.21	4	*		0.329	4	*	0.27	0.084
Os04g0474900	Q01IX2	92	3.4	0.301	3	*		0.332	3	*	0.317	0.022
Os06g0157000	B8B307	762	15.5	0.266	31	*		0.343	32	*	0.305	0.054
Os12g0583300	A3CIV7	1347	25.3	0.249	29	*		0.343	28	*	0.296	0.066
Os03g0133400	A2XC53	412	12.1	0.28	8	*		0.346	11	*	0.313	0.047
Os07g0539400	Q6YVU2	47	6.1	0.266	5	*		0.35	5	*	0.308	0.059
Os07g0469100	Q6ZL81	131	25.3	0.682	7	*		0.352	7	*	0.517	0.233
Os05g0400400	B9FPH9	212	50	0.203	5	*		0.352	5	*	0.278	0.105
Os04g0117100	A2XPS1	188	26.9	0.305	4	*		0.354	4	*	0.33	0.035
Os03g0339300	B9F8C9	282	30.9	0.361	7	*		0.363	7	*	0.362	0.001
Os03g0799000	I1PGC0	309	20.8	0.282	9	*		0.367	9	*	0.325	0.06
Os04g0662800	I1PQK4	67	6.2	0.58	3	*		0.368	3	*	0.474	0.15
Os03g0749300	A2XM08	559	18.7	0.455	15	*		0.37	15	*	0.413	0.06
Os10g0493600	B9G6F0	226	13.7	0.321	5	*		0.373	5	*	0.347	0.037
Os02g0789400	B8AE25	127	10.8	0.398	3	*		0.375	3	*	0.387	0.016
Os03g0452300	Q850W6	1280	24.5	0.329	43	*		0.376	43	*	0.353	0.033
Os11g0644700	A2Y992	1046	36.9	0.726	10	*		0.377	7	*	0.552	0.247
Os06g0104300	A2Y8A8	229	12.3	0.587	7	*		0.377	7	*	0.482	0.148
Os02g0139300	Q6YXZ6	122	12.1	0.393	4	*		0.377	4	*	0.385	0.011
Os02g0720900	A2X915	405	12.4	0.365	12	*		0.379	12	*	0.372	0.01
Os02g0752200	Q6Z8I7	239	7.9	0.438	6	*		0.382	6	*	0.41	0.04
Os02g0198700	Q6H732	55	3.1	0.285	3	*		0.387	3	*	0.336	0.072
Os01g0312500	Q655P5	836	29.2	0.405	22	*		0.391	22	*	0.398	0.01
Os05g0563550	A2Y7G5	69	10.8	0.412	2	*		0.393	2	*	0.403	0.013
Os04g0613200	Q7XLD3	56	2.8	0.309	2	*		0.393	2	*	0.351	0.059
Os06g0156600	A2Y9J6	89	5.3	0.448	4	*		0.399	4	*	0.424	0.035
Os04g0640700	Q5JQX8	524	23.5	0.353	21	*		0.399	21	*	0.376	0.033
Os07g0475000	Q0D6I9	94	14.2	0.367	3	*		0.4	3	*	0.384	0.023
Os07g0107300	B8B6K1	60	3.9	0.201	3	*		0.4	3	*	0.301	0.141
Os07g0412100	B7EDS3	586	14.3	0.421	23	*		0.405	23	*	0.413	0.011
Os01g0868900	B8A6Y6	1386	16.8	0.275	36	*		0.405	37	*	0.34	0.092
Os07g0467500	A6N047	50	4.8	0.22	2	*		0.41	2	*	0.315	0.134
Os07g0674400	Q6ZDW8	72	6.4	0.412	5	*		0.414	4	*	0.413	0.001
Os09g0551600	Q69MM2	103	21.3	0.381	2	*		0.417	2	*	0.399	0.025
Os01g0142100	Q5ZEN4	134	9.9	0.494	5	*		0.427	5	*	0.461	0.047
Os01g0191200	Q9LG77	1127	30.6	0.321	48	*		0.43	48	*	0.376	0.077
Os01g0975900	I1NVR0	160	6.3	0.263	3	*		0.431	3	*	0.347	0.119
Os06g0103300	Q0DFB9	81	6.2	0.702	2	*		0.435	2	*	0.569	0.189
Os01g0894700	B8A7T9	173	21.4	0.4	8	*		0.439	8	*	0.42	0.028
Os04g0430700	Q0JD53	247	9.5	0.457	6	*		0.447	6	*	0.452	0.007
Os03g0385400	B9F8R5	240	30.3	0.483	7	*		0.448	6	*	0.466	0.025
Os07g0586100	B8B838	140	12.1	0.367	5	*		0.45	5	*	0.409	0.059
Os10g0569200	B8BIC4	355	23.2	0.364	20	*		0.459	19	*	0.412	0.067
Os03g0277700	Q10N97	171	10.9	0.332	6	*		0.461	6	*	0.397	0.091
Os02g0209000	B8ADW8	58	9.1	0.288	3	*		0.468	3	*	0.378	0.127
Os04g0227500	Q7XNV4	300	26.1	0.394	11	*		0.469	10	*	0.432	0.053
Os08g0532300	I1QLJ5	47	6.6	0.905	2	-		0.471	2	*	0.688	0.307
Os02g0710900	Q6ZFX8	284	15.7	0.342	9	*		0.472	8	*	0.407	0.092
Os02g0662100	A2X813	367	10.2	0.38	10	*		0.476	10	*	0.428	0.068
Os06g0143900	I1PZH1	323	13.6	0.508	8	*		0.478	9	*	0.493	0.021
Os01g0962700	Q5U1S3	414	32.6	0.337	15	*		0.478	15	*	0.408	0.1
Os04g0554800	Q7XT29	281	9.5	0.435	6	*		0.481	6	*	0.458	0.033
Os11g0525600	Q2R3E0	788	21.4	0.411	35	*		0.481	35	*	0.446	0.049
Os11g0120100	C7J9A0	45	3.4	0.467	2	*		0.485	2	*	0.476	0.013
Os05g0151400	Q65XQ8	674	11.6	0.588	22	*		0.486	22	*	0.537	0.072
Os06g0548200	Q5Z7I5	529	33.5	0.566	15	*		0.488	14	*	0.527	0.055
Os03g0219300	B8B8G2	163	10.9	0.25	2	*		0.489	2	*	0.37	0.169
Os01g0767100	Q5ZAM8	174	6.2	0.447	7	*		0.49	7	*	0.469	0.03
Os07g0628700	Q0D4F7	614	19.2	0.458	13	*		0.493	14	*	0.476	0.025
Os01g0713200	Q9SXY8	637	35.5	0.62	14	*		0.499	14	*	0.56	0.086
Os02g0228300	C7IYA1	160	4.6	0.675	6	*		0.501	6	*	0.588	0.123
Os07g0631900	A2YNZ1	254	5.7	0.559	8	*		0.501	8	*	0.53	0.041
Os10g0502500	B8BHQ7	278	22.6	0.468	7	*		0.514	6	*	0.491	0.033
Os03g0762300	Q8W5H8	132	9.6	0.148	2	*		0.514	2	*	0.331	0.259
Os06g0717900	Q5Z8N9	186	5.6	0.381	6	*		0.518	6	*	0.45	0.097
Os01g0180800	Q9AQZ5	908	20.8	0.564	19	*		0.519	17	*	0.542	0.032
Os05g0349500	Q5W645	226	14.6	0.57	7	*		0.521	7	*	0.546	0.035
Os04g0430200	Q0JD56	47	6.3	0.42	2	*		0.521	2	*	0.471	0.071
Os07g0435300	Q0D6V8	611	59.5	0.333	8	*		0.523	8	*	0.428	0.134
Os01g0660200	A2WX14	72	7.3	0.755	3	*		0.524	3	*	0.64	0.163
Os03g0336300	A2XGF5	146	2.3	0.526	3	*		0.524	3	*	0.525	0.001
Os10g0437600	D0TZN5	69	7.1	0.335	4	*		0.524	4	*	0.43	0.134
Os10g0370000	B9G5E4	112	8.6	0.315	3	*		0.524	3	*	0.42	0.148
Os05g0366600	B9FP72	170	6.6	0.474	5	*		0.527	5	*	0.501	0.037
Os05g0181000	Q5KQJ9	418	16.3	0.812	5	-		0.528	5	*	0.67	0.201
Os06g0152100	I1PZN2	183	24.4	0.497	5	*		0.528	5	*	0.513	0.022
Os01g0941200	Q8S9Q6	84	4.5	0.49	2	*		0.528	2	*	0.509	0.027
Os07g0246200	Q0D7H6	242	29.1	0.49	11	*		0.531	11	*	0.511	0.029
Os03g0749500	B8AJW3	417	12.9	0.352	13	*		0.534	14	*	0.443	0.129
Os12g0257000	B3F2M3	519	16.9	0.541	17	*		0.535	17	*	0.538	0.004
Os01g0543100	Q0JM38	174	12.6	0.417	7	*		0.535	6	*	0.476	0.083
Os08g0129200	A3BPB0	164	23.4	0.65	4	*		0.536	5	*	0.593	0.081
Os05g0414700	Q0DI56	109	3.5	0.963	3	-		0.54	3	*	0.752	0.299
Os03g0344100	Q10LL5	122	10.8	0.469	4	*		0.54	4	*	0.505	0.05
Os02g0532500	I1P0Y8	226	24	0.445	8	*		0.54	8	*	0.493	0.067
Os01g0549400	B7EC00	124	5.9	0.379	4	*		0.544	4	*	0.462	0.117
Os04g0560400	I1PNU1	148	11.2	0.555	3	*		0.546	4	*	0.551	0.006
Os10g0140200	Q10A56	167	9.8	0.446	7	*		0.548	7	*	0.497	0.072
Os06g0667500	B9FQE2	316	41.8	0.53	8	*		0.551	8	*	0.541	0.015
Os03g0387000	Q6AVE6	40	3.5	0.641	2	*		0.552	2	*	0.597	0.063
Os07g0677400	Q7XIX1	785	32.2	0.627	9	*		0.557	10	*	0.592	0.049
Os09g0485201	I1QPY7	185	11.1	0.59	8	*		0.557	8	*	0.574	0.023
Os12g0567700	I1R953	575	20.7	0.629	17	*		0.558	17	*	0.594	0.05
Os07g0158300	A3BGQ8	263	17.9	0.374	7	*		0.559	7	*	0.467	0.131
Os12g0174700	Q2QX08	225	34.9	0.483	8	*		0.562	8	*	0.523	0.056
Os06g0118700	A2Y8L7	803	20.4	0.538	29	*		0.563	28	*	0.551	0.018
Os02g0101700	Q0E4T3	51	3.3	0.595	2	*		0.564	2	*	0.58	0.022
Os04g0685300	Q7XPU1	173	16.1	0.475	3	*		0.565	3	*	0.52	0.064
Os08g0531000	B8B930	175	11.2	0.933	7	-		0.567	8	*	0.75	0.259
Os08g0487800	Q6ZCV7	1120	25.4	0.477	11	*		0.569	10	*	0.523	0.065
Os04g0321600	Q0JE60	48	3.3	0.777	2	*		0.57	2	*	0.674	0.146
Os02g0720600	Q6Z674	93	5.8	0.739	2	*		0.57	2	*	0.655	0.12
Os08g0151800	Q84PW3	398	20	0.752	13	*		0.572	13	*	0.662	0.127
Os02g0137400	A2X0N5	314	12	0.695	9	*		0.572	7	*	0.634	0.087
Os08g0541400	Q6ZIT9	471	17.6	0.496	15	*		0.573	14	*	0.535	0.054
Os01g0916600	O24188	445	33.3	0.601	10	*		0.576	10	*	0.589	0.018
Os03g0730000	Q851F0	203	17.6	0.549	6	*		0.576	6	*	0.563	0.019
Os05g0435800	A2Y514	643	16.7	0.363	18	*		0.583	18	*	0.473	0.156
Os08g0431300	Q6ZKB1	146	12.2	0.637	3	*		0.585	3	*	0.611	0.037
Os03g0703000	I1PEQ4	164	14.7	0.667	5	*		0.592	5	*	0.63	0.053
Os01g0927900	Q5JK18	122	9.8	0.815	6	-		0.595	6	*	0.705	0.156
Os11g0106200	B8BNT7	125	10	0.759	4	*		0.595	4	*	0.677	0.116
Os02g0677600	Q6EP75	415	33.6	0.539	15	*		0.595	15	*	0.567	0.04
Os04g0625800	Q01K90	118	10.8	0.422	5	*		0.595	5	*	0.509	0.122
Os04g0535600	Q0JBF1	271	16.6	0.481	7	*		0.596	8	*	0.539	0.081
Os03g0603600	Q6AUZ6	102	23	0.813	6	-		0.599	6	*	0.706	0.151
Os01g0111100	Q657T1	339	36.1	0.775	12	*		0.599	12	*	0.687	0.124
Os04g0409200	Q0JDF0	500	27.8	0.656	17	*		0.6	17	*	0.628	0.04
Os11g0118600	Q2QYI6	130	7.7	0.756	3	*		0.603	6	*	0.68	0.108
Os08g0550500	A3BVI9	334	27.7	0.579	10	*		0.605	7	*	0.592	0.018
Os04g0480100	Q0JCC5	154	21.1	0.632	7	*		0.607	8	*	0.62	0.018
Os01g0143800	A2WKK2	102	6.2	0.631	2	*		0.607	2	*	0.619	0.017
Os08g0244500	Q6Z9Y9	170	12.1	0.589	4	*		0.609	3	*	0.599	0.014
Os05g0277500	I1PU03	165	23.5	0.734	6	*		0.613	6	*	0.674	0.086
Os07g0556300	Q69S38	84	6.9	0.796	2	*		0.614	2	*	0.705	0.129
Os01g0563000	Q657L3	237	10.1	0.687	11	*		0.616	11	*	0.652	0.05
Os12g0183100	Q2QWT8	221	11.3	0.872	7	-		0.617	7	*	0.745	0.18
Os04g0372800	Q7XVK1	108	10.5	0.62	5	*		0.617	5	*	0.619	0.002
Os10g0575700	B8BIE2	393	17.4	0.435	14	*		0.617	16	*	0.526	0.129
Os02g0831500	Q6K973	242	13.4	0.74	6	*		0.618	6	*	0.679	0.086
Os01g0764900	B9ET62	297	26	0.878	10	-		0.619	10	*	0.749	0.183
Os03g0840200	A3APK3	554	22.8	0.716	13	*		0.619	13	*	0.668	0.069
Os12g0192500	Q2QWK9	125	8.8	0.492	4	*		0.619	4	*	0.556	0.09
Os08g0407200	Q6Z9X3	216	17.3	0.492	7	*		0.62	7	*	0.556	0.091
Os04g0624600	Q7XPQ4	304	7.6	0.778	6	*		0.621	9	*	0.7	0.111
Os03g0605300	Q75I27	332	8.2	0.333	7	*		0.623	8	*	0.478	0.205
Os09g0373000	I1QNG6	83	16.8	0.988	4	-		0.626	4	*	0.807	0.256
Os03g0811100	I1PGM1	255	15.5	0.749	8	*		0.627	8	*	0.688	0.086
Os03g0202200	A6N1E7	361	31.4	0.658	15	*		0.631	15	*	0.645	0.019
Os02g0121100	B8AGK8	185	12	0.553	6	*		0.631	6	*	0.592	0.055
Os06g0704700	Q5Z8V8	345	25	0.802	11	-		0.633	11	*	0.718	0.12
Os04g0629500	A2XXW6	115	6.8	0.645	5	*		0.633	6	*	0.639	0.008
Os04g0391900	Q0JDM7	272	27.4	0.779	8	*		0.636	8	*	0.708	0.101
Os06g0728000	Q9ZSU6	946	17.8	0.79	26	*		0.637	27	*	0.714	0.108
Os07g0677100	Q7F1U1	398	19.4	0.606	12	*		0.637	12	*	0.622	0.022
Os01g0665400	I1NQG0	218	10.4	0.517	8	*		0.641	8	*	0.579	0.088
Os03g0835400	B7E6V7	167	20.4	0.573	4	*		0.644	4	*	0.609	0.05
Os01g0687500	Q5N7L5	264	21	0.524	10	*		0.644	10	*	0.584	0.085
Os01g0952100	I1NVA5	264	24.7	0.744	7	*		0.645	7	*	0.695	0.07
Os06g0594100	Q69UF2	319	19.4	0.56	8	*		0.645	8	*	0.603	0.06
Os02g0236600	A2X2T0	519	25.9	0.534	17	*		0.645	17	*	0.59	0.078
Os03g0586500	A2XIZ1	71	14.8	0.537	2	*		0.646	2	*	0.592	0.077
Os01g0805900	Q0JIE9	1403	32.2	0.583	7	*		0.647	7	*	0.615	0.045
Os07g0124500	Q84LG6	268	10.5	0.783	10	*		0.648	10	*	0.716	0.095
Os02g0235900	A3A4W8	64	6.3	0.577	2	*		0.648	2	*	0.613	0.05
Os05g0460600	Q6L506	225	13.2	0.844	6	-		0.65	6	*	0.747	0.137
Os04g0615700	I1PPW6	84	4.6	0.608	3	*		0.65	3	*	0.629	0.03
Os03g0255100	Q10NX6	212	6.5	0.558	10	*		0.65	10	*	0.604	0.065
Os01g0326000	Q654S1	685	44.3	0.507	17	*		0.65	17	*	0.579	0.101
Os02g0779200	A2XA86	430	11	0.58	13	*		0.653	13	*	0.617	0.052
Os09g0567300	Q652L6	1316	45.3	0.483	23	*		0.654	23	*	0.569	0.121
Os02g0534400	B9F0D3	278	21.8	0.661	10	*		0.655	10	*	0.658	0.004
Os01g0807900	Q94J90	176	18.4	0.634	7	*		0.655	7	*	0.645	0.015
Os10g0415600	Q0IXP9	921	23.9	0.501	28	*		0.656	28	*	0.579	0.11
Os07g0581300	B9FY40	90	3.6	0.475	2	*		0.656	2	*	0.566	0.128
Os10g0214132	F8RY49	107	11.4	0.781	4	*		0.659	4	*	0.72	0.086
Os05g0137400	B8AXV2	325	12.7	0.591	10	*		0.661	10	*	0.626	0.049
Os10g0539900	I1QVI6	122	6.5	0.699	4	*		0.662	3	*	0.681	0.026
Os06g0611900	Q69X42	1531	41	0.684	21	*		0.662	23	*	0.673	0.016
Os09g0442300	Q0J1G2	38	7	0.621	3	*		0.662	3	*	0.642	0.029
Os05g0592400	Q6L4S0	276	12	0.582	12	*		0.665	12	*	0.624	0.059
Os02g0115900	Q6Z7B0	1259	32	0.579	23	*		0.665	22	*	0.622	0.061
Os02g0105200	Q6YPG2	489	21.9	0.919	5	-		0.666	5	*	0.793	0.179
Os01g0711400	A2WUC5	977	45.3	0.585	6	*		0.666	6	*	0.626	0.057
Os02g0813500	Q0DWI9	628	33.1	0.606	25	*		0.67	24	*	0.638	0.045
Os01g0896700	B8A7P8	202	13.8	0.599	4	*		0.67	4	*	0.635	0.05
Os03g0743800	Q84MP1	241	3.9	0.429	8	*		0.67	8	*	0.55	0.17
Os10g0390500	Q9S768	195	16.9	0.822	5	-		0.671	5	*	0.747	0.107
Os01g0753100	B8A9U0	582	29.6	0.661	18	*		0.672	19	*	0.667	0.008
Os04g0270100	B9FE55	271	15.2	0.627	11	*		0.673	11	*	0.65	0.033
Os09g0460400	A2YL56	952	23.2	0.647	21	*		0.677	21	*	0.662	0.021
Os05g0566500	B9G0C7	93	7.9	0.331	4	*		0.68	4	*	0.506	0.247
Os02g0612800	Q6K624	114	2.9	0.647	3	*		0.681	3	*	0.664	0.024
Os03g0170300	Q8S7W6	154	12.8	0.511	5	*		0.682	5	*	0.597	0.121
Os06g0573600	A2YEA5	55	5.5	0.487	2	*		0.685	2	*	0.586	0.14
Os09g0414600	A2Z183	101	20.2	0.845	2	-		0.687	2	*	0.766	0.112
Os02g0440000	B8AH37	455	23.7	0.702	18	*		0.687	17	*	0.695	0.011
Os12g0236500	A2ZJA7	314	17.4	0.684	10	*		0.687	10	*	0.686	0.002
Os08g0566400	B8B9M8	192	15.6	0.713	8	*		0.688	8	*	0.701	0.018
Os08g0543600	Q6ZBI5	125	6.6	0.863	3	-		0.69	3	*	0.777	0.122
Os03g0192700	Q10QK8	143	10.6	0.811	7	-		0.69	7	*	0.751	0.086
Os03g0818000	Q84TX3	86	9.4	0.847	2	-		0.692	2	*	0.77	0.11
Os03g0827700	B9F737	1001	33.1	0.503	38	*		0.693	38	*	0.598	0.134
Os02g0188000	B9F3R5	481	8.4	0.703	9	*		0.694	10	*	0.699	0.006
Os02g0167700	B8AIH4	247	8.2	0.658	10	*		0.694	10	*	0.676	0.025
Os03g0804500	A2XN31	162	21.5	0.774	5	*		0.695	5	*	0.735	0.056
Os06g0128000	Q9SNU8	61	10.4	0.932	3	-		0.696	3	*	0.814	0.167
Os12g0183300	B9GC71	109	15	0.727	3	*		0.696	4	*	0.712	0.022
Os01g0624000	I1NPT7	105	5.6	0.617	4	*		0.696	4	*	0.657	0.056
Os12g0623900	Q2QLY5	3423	32.2	0.866	8	-		0.697	8	*	0.782	0.12
Os10g0445600	Q7XDY9	615	10	0.59	11	*		0.697	10	*	0.644	0.076
Os09g0460500	Q67J07	418	23	0.459	5	*		0.703	4	*	0.581	0.173
Os04g0505200	Q7F8X9	450	19.2	0.415	16	*		0.704	16	*	0.56	0.204
Os01g0614500	A2WSL1	349	18.1	0.703	5	*		0.707	5	*	0.705	0.003
Os04g0303900	Q01LZ4	462	19.3	0.864	10	-		0.708	10	*	0.786	0.11
Os01g0896800	B7EWY9	159	12.6	0.595	3	*		0.708	3	*	0.652	0.08
Os02g0139700	Q6Z2X6	149	5.1	0.78	4	*		0.709	3	*	0.745	0.05
Os03g0356700	Q10L70	282	10.4	0.729	11	*		0.709	10	*	0.719	0.014
Os06g0247500	I1Q169	550	19	0.662	16	*		0.712	16	*	0.687	0.035
Os03g0300400	Q10MP7	188	32.5	0.897	10	-		0.715	10	*	0.806	0.129
Os08g0435900	Q6YWJ7	508	17.2	0.712	15	*		0.715	15	*	0.714	0.002
Os02g0197600	A2X218	3569	29.7	0.612	95	*		0.715	94	*	0.664	0.073
Os12g0420400	I1R5X5	281	21.2	0.488	11	*		0.715	12	*	0.602	0.161
Os03g0253100	Q10NZ7	67	5.5	0.891	2	-		0.716	2	*	0.804	0.124
Os08g0176100	Q0J7N5	125	6.5	0.768	4	*		0.717	4	*	0.743	0.036
Os04g0249500	Q0JE91	269	16.9	0.629	8	*		0.717	8	*	0.673	0.062
Os12g0637100	Q2QLL9	116	10.8	0.844	4	-		0.719	4	*	0.782	0.088
Os07g0188800	Q6Z4E4	824	31.1	0.702	23	*		0.719	24	*	0.711	0.012
Os03g0101600	Q0DW19	349	26.7	0.866	12	-		0.72	11	*	0.793	0.103
Os10g0109300	A2Z4F1	52	4.8	0.738	2	*		0.72	2	*	0.729	0.013
Os04g0620700	A3AXI2	112	5.5	0.653	6	*		0.72	6	*	0.687	0.047
Os09g0355400	Q6EQK0	170	9.5	0.731	7	*		0.721	6	*	0.726	0.007
Os05g0365600	A2Y3U1	66	5.7	0.714	2	*		0.723	2	*	0.719	0.006
Os11g0116400	A2ZAT7	239	20.1	0.532	9	*		0.723	9	*	0.628	0.135
Os06g0571100	Q5Z608	80	9.7	0.632	2	*		0.724	2	*	0.678	0.065
Os10g0405600	Q338G3	181	11.6	0.816	5	-		0.725	5	*	0.771	0.064
Os09g0544400	Q7XXN1	113	2.1	0.574	3	*		0.726	3	*	0.65	0.107
Os03g0710500	Q53RJ5	67	3.9	0.579	3	*		0.728	3	*	0.654	0.105
Os11g0148500	Q2RAK2	1091	25	0.75	42	*		0.73	43	*	0.74	0.014
Os06g0643100	I1Q409	322	29.4	0.725	6	*		0.73	6	*	0.728	0.004
Os04g0102700	Q0JFH7	213	12.7	0.721	5	*		0.73	5	*	0.726	0.006
Os03g0794500	Q852M0	618	38.4	0.804	18	-		0.733	18	*	0.769	0.05
Os03g0784400	Q10CF7	99	8.3	0.761	4	*		0.734	4	*	0.748	0.019
Os05g0151000	Q0DKN9	174	3.3	0.731	9	*		0.735	9	*	0.733	0.003
Os06g0101600	B7EHW1	2351	46.1	0.613	61	*		0.735	61	*	0.674	0.086
Os01g0174300	Q5VR12	240	22.8	0.575	11	*		0.735	11	*	0.655	0.113
Os03g0243300	O82143	158	9.5	0.521	7	*		0.735	7	*	0.628	0.151
Os04g0151800	I1PIX5	299	10	0.634	9	*		0.736	9	*	0.685	0.072
Os11g0602200	Q2R1K5	234	11.8	0.68	8	*		0.737	7	*	0.709	0.04
Os02g0218200	Q6Z6L4	962	31	0.824	36	-		0.738	36	*	0.781	0.061
Os09g0491852	C7J745	223	23.6	0.68	11	*		0.738	10	*	0.709	0.041
Os01g0966000	Q8LHD1	416	13.3	0.81	13	-		0.739	12	*	0.775	0.05
Os02g0634700	Q6H7I7	61	6.8	0.487	3	*		0.739	3	*	0.613	0.178
Os04g0645100	Q7XQE6	105	4	0.537	5	*		0.74	5	*	0.639	0.144
Os07g0691200	Q7XI67	757	25.7	0.757	34	*		0.741	34	*	0.749	0.011
Os05g0539700	Q53WK4	122	11	0.678	5	*		0.742	5	*	0.71	0.045
Os01g0530400	B7F5J5	130	39.5	0.646	7	*		0.742	7	*	0.694	0.068
Os08g0301500	C8TEV8	211	6.1	0.734	9	*		0.743	9	*	0.739	0.006
Os04g0390000	B8AT82	884	19.2	0.709	20	*		0.743	20	*	0.726	0.024
Os10g0478200	A1YQK1	2394	40.7	0.67	59	*		0.743	59	*	0.707	0.052
Os01g0127300	Q5ZDZ8	152	13.1	0.611	5	*		0.744	5	*	0.678	0.094
Os09g0469950	Q6K4A2	118	3.5	0.731	5	*		0.746	5	*	0.739	0.011
Os09g0553900	Q84P79	1123	31.6	0.643	34	*		0.747	33	*	0.695	0.074
Os09g0460300	Q67J10	493	20.4	0.758	11	*		0.748	10	*	0.753	0.007
Os02g0760300	I1P4H6	585	30.4	0.766	11	*		0.749	12	*	0.758	0.012
Os05g0582800	Q75HY2	343	23.3	0.755	12	*		0.749	12	*	0.752	0.004
Os12g0617900	Q0ILV6	266	13.2	0.737	6	*		0.75	6	*	0.744	0.009
Os04g0561500	Q7XSQ2	402	18.4	0.85	16	-		0.751	16	*	0.801	0.07
Os12g0611200	B9GE86	39	6.4	0.827	2	-		0.751	2	*	0.789	0.054
Os02g0469600	B8B8R8	278	19.3	0.716	10	*		0.751	10	*	0.734	0.025
Os01g0905800	I1NUF4	1821	38.5	0.763	21	*		0.754	20	*	0.759	0.006
Os05g0490700	Q6F322	343	17.7	0.822	11	-		0.755	11	*	0.789	0.047
Os01g0574600	Q656T5	311	23.5	0.724	10	*		0.755	9	*	0.74	0.022
Os10g0484700	Q7XDA3	74	4.9	0.625	2	*		0.755	2	*	0.69	0.092
Os03g0831500	Q850Z8	376	28.1	0.558	9	*		0.755	9	*	0.657	0.139
Os03g0721300	Q8LLP6	167	14.2	0.771	6	*		0.757	6	*	0.764	0.01
Os02g0133300	Q6Z6I4	78	18.2	0.655	3	*		0.758	3	*	0.707	0.073
Os05g0568900	Q6AUN5	420	30.2	0.704	12	*		0.76	13	*	0.732	0.04
Os12g0578400	Q2QN56	85	3.3	0.974	3	-		0.761	3	*	0.868	0.151
Os01g0281400	A2WNI6	166	8.7	0.899	4	-		0.761	4	*	0.83	0.098
Os01g0367900	B8A881	206	5.6	0.613	6	*		0.762	6	*	0.688	0.105
Os03g0790900	Q0DMV6	899	16.7	0.732	26	*		0.763	26	*	0.748	0.022
Os02g0652600	Q6H8H3	205	10.3	0.686	8	*		0.763	8	*	0.725	0.054
Os06g0484500	A3BBV2	150	19.7	0.825	4	-		0.765	4	*	0.795	0.042
Os08g0379400	Q7EYM8	2587	59	0.744	66	*		0.766	67	*	0.755	0.016
Os12g0559200	Q2QNN5	288	11.9	0.767	10	*		0.769	9	*	0.768	0.001
Os04g0404800	Q7X8V5	619	16.2	0.724	17	*		0.77	17	*	0.747	0.033
Os06g0130500	Q9SNN7	147	31.9	0.877	7	-		0.771	7	*	0.824	0.075
Os09g0438700	I1QP94	947	46.1	0.753	26	*		0.771	26	*	0.762	0.013
Os01g0887100	B8A7C3	444	44.8	0.787	9	*		0.772	12	*	0.78	0.011
Os07g0133700	B7F8B9	158	26.2	0.733	8	*		0.773	8	*	0.753	0.028
Os01g0615200	Q9FTH0	269	22	0.655	11	*		0.773	9	*	0.714	0.083
Os03g0307100	I1PAL9	791	26.4	0.788	24	*		0.774	24	*	0.781	0.01
Os12g0589100	Q2QMV8	340	14.2	0.781	7	*		0.774	8	*	0.778	0.005
Os01g0549700	B8AA09	214	16.7	0.598	14	*		0.775	14	*	0.687	0.125
Os03g0667700	Q75HB3	56	4.8	0.736	2	*		0.779	2	*	0.758	0.03
Os02g0556100	Q6ZI86	186	20.5	0.681	8	*		0.779	7	*	0.73	0.069
Os11g0107500	B8BIM7	434	51.2	0.614	14	*		0.779	13	*	0.697	0.117
Os06g0286351	Q5VMT5	189	7.9	0.58	8	*		0.779	8	*	0.68	0.141
Os01g0505400	B7EAG8	1193	32.5	0.827	38	-		0.78	36	*	0.804	0.033
Os01g0740650	B9EZL4	484	23.5	0.655	16	*		0.78	16	*	0.718	0.088
Os02g0713400	B8AHL2	292	22.7	0.675	8	*		0.781	8	*	0.728	0.075
Os02g0817700	A2XB19	826	30.6	0.717	18	*		0.782	18	*	0.75	0.046
Os03g0136900	Q10S34	1322	28.7	0.73	38	*		0.783	41	*	0.757	0.037
Os05g0116000	A2XZP5	834	34.3	0.715	26	*		0.783	26	*	0.749	0.048
Os12g0189300	Q2QWN6	397	25.6	0.722	16	*		0.784	15	*	0.753	0.044
Os12g0616600	B9GEB1	207	8.3	0.506	5	*		0.785	5	*	0.646	0.197
Os02g0712000	C5XZX9	382	14.6	0.851	16	-		0.786	15	*	0.819	0.046
Os06g0305200	Q5Z4E0	237	8.6	0.832	8	-		0.786	8	*	0.809	0.033
Os06g0186400	Q5SMV5	203	8.9	0.577	4	*		0.786	3	*	0.682	0.148
Os01g0760600	A1YQJ2	707	35	0.78	23	*		0.787	23	*	0.784	0.005
Os12g0128700	H2KX75	208	9.7	0.353	2	*		0.789	2	*	0.571	0.308
Os06g0623300	Q69U05	209	20.9	0.662	5	*		0.79	4	*	0.726	0.091
Os07g0186000	I1Q8M5	320	36.1	0.737	11	*		0.792	11	*	0.765	0.039
Os07g0467200	Q69RL9	226	22.9	0.707	4	*		0.793	4	*	0.75	0.061
Os01g0175000	Q94E46	80	7	0.546	5	*		0.793	5	*	0.67	0.175
Os01g0951200	Q9LDN2	126	11.5	0.89	6	-		0.797	6	*	0.844	0.066
Os06g0604400	Q0DB42	515	20.2	0.836	19	-		0.798	18	*	0.817	0.027
Os02g0834700	Q6EP22	254	21.4	0.672	9	*		0.798	8	*	0.735	0.089
Os10g0400100	Q109Q2	63	7.1	0.658	3	*		0.798	3	*	0.728	0.099
Os12g0632700	B7E6W8	199	16	0.815	8	-		0.8	7	*	0.808	0.011
Os09g0509200	Q0J0H4	627	21	0.718	9	*		0.8	9	*	0.759	0.058
Os03g0832600	Q7Y152	126	8.7	0.633	5	*		0.8	6	*	0.717	0.118
Os05g0575300	B9G7K8	309	18.4	0.625	11	*		0.8	11	*	0.713	0.124
Os02g0822300	Q6K6Z4	653	55.7	0.713	29	*		0.802	30	-	0.758	0.063
Os02g0595500	Q6ZI55	455	32.3	0.702	13	*		0.803	13	-	0.753	0.071
Os07g0168000	Q69LE7	835	24.1	0.585	24	*		0.803	25	-	0.694	0.154
Os01g0327400	Q9AS12	464	11.7	0.522	12	*		0.805	12	-	0.664	0.2
Os04g0504600	Q0JBX7	769	30	0.757	20	*		0.806	21	-	0.782	0.035
Os03g0758100	Q0DNE4	413	16.2	0.696	17	*		0.806	17	-	0.751	0.078
Os03g0390400	Q9SXV0	172	21.3	0.89	4	-		0.707	6	*	0.799	0.129
Os06g0646000	B8B0Q7	173	18.6	0.732	6	*		0.807	6	-	0.77	0.053
Os01g0375200	Q0JMN6	241	13.2	0.978	9	-		0.709	9	*	0.844	0.19
Os12g0168000	A2ZIF9	250	18	0.8	5	*		0.81	5	-	0.805	0.007
Os02g0815500	C5XVU9	739	27.6	0.755	25	*		0.812	26	-	0.784	0.04
Os02g0664300	Q6ESI7	828	22.7	0.783	28	*		0.813	28	-	0.798	0.021
Os02g0744700	D0TZP8	469	21.3	0.777	11	*		0.813	13	-	0.795	0.025
Os02g0167100	B8AIK5	174	21.2	0.755	9	*		0.813	9	-	0.784	0.041
Os01g0649100	Q7FSL4	1193	38.2	0.752	17	*		0.814	17	-	0.783	0.044
Os03g0412800	I1PC88	348	17.9	0.915	6	-		0.716	6	*	0.816	0.141
Os11g0242400	I1QYV9	732	42.2	0.789	18	*		0.816	19	-	0.803	0.019
Os07g0529600	Q8GVQ3	3626	34.9	0.798	103	*		0.817	104	-	0.808	0.013
Os10g0573800	I1QW70	546	44.3	0.751	6	*		0.817	4	-	0.784	0.047
Os08g0530400	Q8LP96	302	28.5	0.9	13	-		0.718	11	*	0.809	0.129
Os09g0453800	Q67UZ0	422	28.1	0.743	12	*		0.818	12	-	0.781	0.053
Os01g0805300	I1NSI7	729	45.6	0.681	23	*		0.818	22	-	0.75	0.097
Os03g0305100	Q10MK9	351	16.6	0.77	7	*		0.72	6	*	0.745	0.035
Os01g0742300	Q8LQ70	184	17.4	0.728	5	*		0.72	5	*	0.724	0.006
Os05g0405000	B7EEB8	1284	27	0.712	43	*		0.72	43	*	0.716	0.006
Os09g0440300	B9G3U8	331	21.6	0.715	11	*		0.82	11	-	0.768	0.074
Os01g0817700	Q5QMK7	936	40.4	0.725	28	*		0.722	28	*	0.724	0.002
Os02g0564400	B7FAD8	315	19.4	0.74	9	*		0.826	10	-	0.783	0.061
Os04g0691500	B8ARW2	67	4.4	0.737	2	*		0.827	2	-	0.782	0.064
Os07g0134800	Q0D8R4	357	12.4	0.684	11	*		0.827	11	-	0.756	0.101
Os02g0187100	Q0E398	144	12.7	0.764	5	*		0.728	4	*	0.746	0.025
Os01g0106900	A2WJR2	1026	37.2	0.74	38	*		0.731	37	*	0.736	0.006
Os05g0474600	Q65WW4	83	5.3	0.516	2	*		0.831	2	-	0.674	0.223
Os01g0228600	Q8W0A4	617	23.4	0.776	11	*		0.834	12	-	0.805	0.041
Os02g0576700	Q69JW2	94	14.3	0.628	2	*		0.834	2	-	0.731	0.146
Os04g0647800	Q0ILB9	148	10.4	0.762	4	*		0.835	4	-	0.799	0.052
Os03g0711400	B7EQ85	716	18.6	0.755	9	*		0.835	9	-	0.795	0.057
Os01g0356400	A2ZSZ8	295	6.7	0.634	8	*		0.84	7	-	0.737	0.146
Os09g0482200	Q69QQ2	211	14.6	0.562	5	*		0.841	5	-	0.702	0.197
Os07g0150100	Q6ZLQ0	154	4.2	0.683	8	*		0.842	8	-	0.763	0.112
Os06g0625500	A2YF78	648	35.8	0.708	9	*		0.843	9	-	0.776	0.095
Os02g0290600	Q6K880	237	11.7	0.602	6	*		0.844	5	-	0.723	0.171
Os07g0575100	A2YMX8	352	14.2	0.726	14	*		0.856	14	-	0.791	0.092
Os06g0716700	Q8SB39	508	18.5	0.741	18	*		0.857	18	-	0.799	0.082
Os03g0405900	B9FKB2	156	7.9	0.695	6	*		0.859	6	-	0.777	0.116
Os08g0139200	B8BAM3	366	36	0.694	16	*		0.859	17	-	0.777	0.117
Os05g0574400	Q6F361	1543	50.3	0.752	19	*		0.86	20	-	0.806	0.076
Os03g0299900	B8AM24	861	35.1	0.709	30	*		0.867	30	-	0.788	0.112
Os06g0103500	Q8H631	387	15.7	0.707	13	*		0.772	12	*	0.74	0.046
Os02g0550100	B4FUB9	260	10.8	0.778	14	*		0.873	14	-	0.826	0.067
Os03g0836200	I1PH49	81	4.9	0.707	4	*		0.873	4	-	0.79	0.117
Os08g0176800	A2YRS5	105	9.9	0.531	2	*		0.875	2	-	0.703	0.243
Os08g0431500	A2YVH0	162	34.1	0.483	3	*		0.882	3	-	0.683	0.282
Os02g0194700	Q6H7Q6	456	18.7	0.675	22	*		0.884	22	-	0.78	0.148
Os03g0845000	Q75LB9	252	28	0.788	8	*		0.886	8	-	0.837	0.069
Os12g0566300	I1R7A2	164	15.4	0.715	5	*		0.788	5	*	0.752	0.052
Os07g0558200	A3BL38	78	7.4	0.525	2	*		0.896	2	-	0.711	0.262
Os06g0720400	Q5YM04	78	11.3	0.683	3	*		0.897	3	-	0.79	0.151
Os11g0127800	Q2RB31	608	19.5	0.701	18	*		0.898	18	-	0.8	0.139
Os10g0178500	Q8LNA9	429	22.7	0.778	13	*		0.9	13	-	0.839	0.086
Os03g0822000	I1PGV1	50	11.7	0.646	2	*		0.901	2	-	0.774	0.18
Os01g0888500	Q5N821	616	18.8	0.662	16	*		0.909	16	-	0.786	0.175
Os03g0281600	Q8H8W1	398	19.9	0.782	14	*		0.91	14	-	0.846	0.091
Os08g0342400	Q0J6A9	323	17.7	0.676	9	*		0.91	9	-	0.793	0.165
Os02g0125100	B8AGY8	391	27.2	0.764	14	*		0.917	14	-	0.841	0.108
Os12g0514500	H2KX39	727	14.7	0.702	8	*		0.917	8	-	0.81	0.152
Os01g0802100	A2WW27	309	21.9	0.778	12	*		0.918	12	-	0.848	0.099
Os12g0297500	Q0INT3	487	17.7	0.744	24	*		0.921	23	-	0.833	0.125
Os02g0436400	B7EB68	298	19.8	0.702	14	*		0.923	14	-	0.813	0.156
Os06g0160700	G8DML2	176	14	0.52	7	*		0.929	7	-	0.725	0.289
Os07g0209000	B9FW46	289	25.5	0.611	7	*		0.935	8	-	0.773	0.229
Os07g0205700	Q6ZIY1	580	27.6	0.793	21	*		0.938	21	-	0.866	0.103
Os07g0565600	Q7XIK0	518	21.1	0.717	19	*		0.944	18	-	0.831	0.161
Os07g0577700	B8B7R8	478	19	0.797	18	*		0.948	17	-	0.873	0.107
Os02g0285800	Q6KA61	1061	25.9	0.773	38	*		0.949	38	-	0.861	0.124
Os07g0657900	B8B5I4	353	36.7	0.778	9	*		0.952	9	-	0.865	0.123
Os03g0700700	Q10EG7	295	16.1	0.758	12	*		0.954	12	-	0.856	0.139
Os01g0784800	A6MZE9	983	54.2	0.699	11	*		0.958	10	-	0.829	0.183
Os06g0727400	Q5Z7P1	72	6.8	0.738	3	*		0.962	3	-	0.85	0.158
Os12g0210800	Q0IPE5	188	18.6	0.689	8	*		0.962	8	-	0.826	0.193
Os10g0534900	B9G6R7	54	4.8	0.694	2	*		0.966	2	-	0.83	0.192
Os10g0457600	Q94LR9	521	24.3	0.754	10	*		0.976	10	-	0.865	0.157
Os11g0150100	Q53PY6	442	22.6	0.63	15	*		0.985	15	-	0.808	0.251
Os03g0747800	Q10CX4	1485	38.2	1.312	3	*		1	4	-	1.156	0.221
Os11g0163100	Q67G20	2123	50.9	2.419	9	*		1.01	9	-	1.715	0.996
Os01g0237100	Q5NAM1	199	18.5	1.442	6	*		1.012	6	-	1.227	0.304
Os06g0484600	Q67VQ4	73	23.5	1.491	2	*		1.017	2	-	1.254	0.335
Os03g0161800	B7EP63	209	27.8	1.689	7	*		1.02	7	-	1.355	0.473
Os01g0617900	I1NPP6	214	19.4	1.217	9	*		1.04	9	-	1.129	0.125
Os08g0158500	I1QFU3	101	14.9	1.279	4	*		1.052	4	-	1.166	0.161
Os02g0129900	B8AH11	218	30	1.687	8	*		1.056	7	-	1.372	0.446
Os05g0533100	Q6I5H3	167	19.2	1.438	4	*		1.096	4	-	1.267	0.242
Os07g0165000	I1Q8B2	579	27.9	1.202	16	*		1.099	16	-	1.151	0.073
Os08g0295300	Q6Z0N5	260	14.1	1.55	10	*		1.101	10	-	1.326	0.317
Os02g0564000	I1P1D8	50	19.4	1.934	3	*		1.102	3	-	1.518	0.588
Os02g0549600	B8AJD1	345	33.9	1.35	11	*		1.116	11	-	1.233	0.165
Os02g0117600	Q0E4I6	347	24	1.236	10	*		1.116	11	-	1.176	0.085
Os05g0104800	Q75M19	307	23.9	1.48	7	*		1.118	8	-	1.299	0.256
Os08g0538000	A2YXJ3	701	26.9	1.234	22	*		1.118	22	-	1.176	0.082
Os04g0640500	Q7XQV1	173	9.3	1.203	7	*		1.12	7	-	1.162	0.059
Os01g0166700	Q9AS89	47	5.3	1.932	2	*		1.122	2	-	1.527	0.573
Os07g0435100	Q8W423	396	27.3	1.902	12	*		1.126	12	-	1.514	0.549
Os04g0418000	Q0JDA2	116	24.7	1.593	4	*		1.126	4	-	1.36	0.33
Os03g0436400	Q60DC5	112	8.6	1.603	6	*		1.127	6	-	1.365	0.337
Os07g0687500	Q69WA8	383	25.2	1.482	12	*		1.159	10	-	1.321	0.228
Os09g0135400	A3BWB0	67	4.6	1.351	2	*		1.164	2	-	1.258	0.132
Os03g0819600	B7E6A0	556	43.8	1.423	13	*		1.168	13	-	1.296	0.18
Os12g0507500	B8BPU4	114	6.1	2.337	3	*		1.183	3	-	1.76	0.816
Os01g0742500	A2WUX9	897	29.1	1.228	29	*		1.185	28	-	1.207	0.03
Os02g0744000	Q6Z2U3	92	16	2.082	3	*		1.187	3	-	1.635	0.633
Os03g0275500	B9F7B0	68	1.2	1.774	2	*		1.188	2	-	1.481	0.414
Os02g0621700	I1P2B6	829	33.2	1.243	30	*		1.189	30	-	1.216	0.038
Os11g0171500	A2ZBX3	108	4.5	1.428	4	*		1.192	4	-	1.31	0.167
Os02g0220600	Q0E2Q6	753	28.7	1.593	10	*		1.194	8	-	1.394	0.282
Os05g0540300	Q5TKQ5	146	11.4	1.876	3	*		1.199	3	-	1.538	0.479
Os12g0638700	Q8L6I1	1175	26.8	1.28	8	*		1.201	9	*	1.241	0.056
Os11g0181800	Q53ML7	383	17.9	1.321	7	*		1.202	7	*	1.262	0.084
Os08g0320400	Q8H3R5	236	21.6	1.388	7	*		1.203	6	*	1.296	0.131
Os10g0430200	A2Z7M1	1220	51.4	1.2	26	*		1.203	26	*	1.202	0.002
Os07g0180900	Q6ZLB8	1523	43.5	1.091	28	-		1.204	28	*	1.148	0.08
Os06g0192600	Q0DDX2	341	36.9	1.468	14	*		1.212	15	*	1.34	0.181
Os01g0560000	B7EYM8	362	24.7	1.429	15	*		1.213	15	*	1.321	0.153
Os09g0270900	Q6K258	143	19.4	1.383	5	*		1.214	5	*	1.299	0.12
Os02g0105400	A2WZU6	530	26.8	1.347	10	*		1.221	10	*	1.284	0.089
Os01g0871300	Q5N9Z8	469	22.7	1.127	11	-		1.221	11	*	1.174	0.066
Os04g0657500	I1PQG2	527	20.8	1.419	11	*		1.223	11	*	1.321	0.139
Os01g0120800	Q70Z43	341	11.3	1.09	15	-		1.223	15	*	1.157	0.094
Os04g0659100	B7E8Y8	3203	58.4	1.153	86	-		1.226	87	*	1.19	0.052
Os07g0464600	Q69RG8	345	18.6	1.097	8	-		1.227	7	*	1.162	0.092
Os08g0359000	Q6YZK5	739	40.2	1.027	34	-		1.23	34	*	1.129	0.144
Os03g0278000	I1PA13	316	18.9	1.597	9	*		1.232	9	*	1.415	0.258
Os01g0314100	Q655Q2	122	9.4	1.219	4	*		1.232	3	*	1.226	0.009
Os12g0178100	A2ZIM1	157	29.8	2.163	5	*		1.235	5	*	1.699	0.656
Os03g0731900	A3AMD8	342	31.2	1.241	16	*		1.25	16	*	1.246	0.006
Os02g0220500	B8AE83	945	36	1.674	12	*		1.252	11	*	1.463	0.298
Os05g0320700	Q5W6F1	351	30.2	1.268	15	*		1.252	17	*	1.26	0.011
Os05g0303000	B9FK56	1512	41.6	1.415	55	*		1.255	54	*	1.335	0.113
Os02g0830100	Q6K9T1	1275	44.2	1.203	52	*		1.255	54	*	1.229	0.037
Os03g0265400	Q84QA8	365	17.3	1.142	11	-		1.262	11	*	1.202	0.085
Os09g0567366	Q652L5	469	21.3	1.074	16	-		1.263	16	*	1.169	0.134
Os09g0539100	Q651F0	367	34.3	1.363	11	*		1.264	11	*	1.314	0.07
Os03g0410700	Q0DR80	168	19.2	1.242	5	*		1.268	6	*	1.255	0.018
Os06g0134000	I1PZA2	306	19.5	1.383	8	*		1.272	8	*	1.328	0.078
Os02g0100300	B8AGU4	236	20.3	1.441	6	*		1.274	6	*	1.358	0.118
Os04g0508200	Q0JBV4	286	20.1	1.913	9	*		1.276	9	*	1.595	0.45
Os03g0182700	A6N1H5	148	27	1.504	5	*		1.277	5	*	1.391	0.161
Os12g0283800	A2ZJL3	89	15.3	1.141	3	-		1.284	3	*	1.213	0.101
Os03g0285700	B7E6Z4	1322	45.2	1.225	23	*		1.29	23	*	1.258	0.046
Os06g0114000	Q9LWT6	2651	43.9	1.266	51	*		1.291	51	*	1.279	0.018
Os02g0185300	Q6ZIH1	171	12.3	1.856	4	*		1.292	4	*	1.574	0.399
Os07g0516200	Q8H4B9	519	45.6	1.079	17	-		1.295	17	*	1.187	0.153
Os08g0430500	Q0J5J5	868	50.8	1.366	14	*		1.302	14	*	1.334	0.045
Os12g0169400	Q2QX49	568	23.2	1.251	21	*		1.302	21	*	1.277	0.036
Os05g0395300	Q75HW3	95	8.6	1.641	5	*		1.305	5	*	1.473	0.238
Os01g0658400	B8A6V8	70	7.5	1.129	2	-		1.306	2	*	1.218	0.125
Os08g0562600	I1QKG8	533	32.6	1.314	18	*		1.311	18	*	1.313	0.002
Os05g0474400	A2Y5P2	57	10.9	1.432	2	*		1.321	2	*	1.377	0.078
Os02g0803700	I1P5A0	599	25.6	1.148	15	-		1.325	15	*	1.237	0.125
Os03g0197400	Q10QG2	71	7.3	1.703	2	*		1.328	2	*	1.516	0.265
Os08g0561700	Q0J3N7	2412	41.7	1.596	48	*		1.329	48	*	1.463	0.189
Os11g0242800	B7EX82	1384	36.7	1.525	59	*		1.33	58	*	1.428	0.138
Os05g0388500	B8AXU6	625	31.5	1.379	22	*		1.334	22	*	1.357	0.032
Os03g0822200	Q852A3	146	26.8	3.099	5	*		1.337	5	*	2.218	1.246
Os01g0703400	O04882	124	14.7	1.687	4	*		1.339	4	*	1.513	0.246
Os02g0754700	Q6Z695	83	2.7	1.287	3	*		1.339	3	*	1.313	0.037
Os07g0448800	B7EKW3	276	18.3	1.275	9	*		1.339	9	*	1.307	0.045
Os08g0156800	I1QFS9	180	20.3	1.056	6	-		1.339	6	*	1.198	0.2
Os03g0264400	I1P9S3	460	18.5	1.375	15	*		1.34	15	*	1.358	0.025
Os03g0796501	Q7Y1I5	726	37.1	1.265	13	*		1.347	13	*	1.306	0.058
Os08g0565800	A3BVV3	109	8.6	1.341	4	*		1.35	4	*	1.346	0.006
Os06g0308000	Q5Z4M6	998	40.4	1.31	33	*		1.35	33	*	1.33	0.028
Os01g0588200	A2WRY9	113	18.9	1.624	4	*		1.351	4	*	1.488	0.193
Os11g0455800	A2ZDY5	638	27.8	1.602	22	*		1.354	22	*	1.478	0.175
Os05g0593100	I1PYI7	333	29.7	1.604	12	*		1.355	11	*	1.48	0.176
Os12g0277500	Q2QU06	3137	46.7	1.39	65	*		1.361	64	*	1.376	0.021
Os03g0112101	Q10SS6	100	9.7	1.312	3	*		1.362	3	*	1.337	0.035
Os05g0560000	B7E4T5	435	15.5	1.274	29	*		1.363	29	*	1.319	0.063
Os06g0548000	Q5Z7I8	267	22.5	1.999	2	*		1.366	2	*	1.683	0.448
Os06g0531200	B9FTL1	600	32.5	1.366	18	*		1.367	18	*	1.367	0.001
Os05g0161500	Q6ATB2	215	10.4	1.416	3	*		1.374	3	*	1.395	0.03
Os07g0152900	I1Q848	5265	59.9	1.3	75	*		1.384	77	*	1.342	0.059
Os03g0390700	I1PBX6	171	15	1.564	3	*		1.385	3	*	1.475	0.127
Os05g0116100	Q84UH5	695	53.1	1.424	24	*		1.385	24	*	1.405	0.028
Os02g0792800	Q6K689	376	16	1.822	12	*		1.387	12	*	1.605	0.308
Os11g0433900	I1QZS2	51	18.8	1.796	2	*		1.387	2	*	1.592	0.289
Os07g0490400	Q7XHR0	284	35.3	1.055	10	-		1.387	10	*	1.221	0.235
Os05g0200100	A6N003	236	9.7	1.515	9	*		1.389	9	*	1.452	0.089
Os06g0571400	Q0DBE3	710	32.5	1.26	15	*		1.389	14	*	1.325	0.091
Os02g0123500	B8AGY1	120	14.4	1.629	3	*		1.391	3	*	1.51	0.168
Os01g0682500	B8A7L7	960	38.8	1.459	37	*		1.393	37	*	1.426	0.047
Os04g0448600	Q01J75	416	50.3	1.348	10	*		1.393	10	*	1.371	0.032
Os03g0151800	B8BH45	1015	32	1.659	33	*		1.395	33	*	1.527	0.187
Os02g0489400	I1P0I3	671	32.3	1.424	15	*		1.396	14	*	1.41	0.02
Os03g0619400	Q6AV23	282	14.1	1.475	9	*		1.401	9	*	1.438	0.052
Os01g0777000	Q5ZAZ1	66	3.9	1.435	2	*		1.406	2	*	1.421	0.021
Os12g0175500	I1R4H0	504	28.1	1.396	18	*		1.409	18	*	1.403	0.009
Os02g0198600	Q6H734	186	14.7	1.502	4	*		1.412	4	*	1.457	0.064
Os02g0182800	B7FAA7	77	13.1	1.226	3	*		1.413	3	*	1.32	0.132
Os06g0111500	Q7FRX8	1103	41.5	1.309	36	*		1.415	36	*	1.362	0.075
Os11g0181700	B8BJF9	196	15.1	1.321	7	*		1.416	6	*	1.369	0.067
Os04g0653400	Q7X7K8	78	7.3	1.422	2	*		1.417	3	*	1.42	0.004
Os03g0859700	Q7X9A7	966	43.8	1.496	15	*		1.419	15	*	1.458	0.054
Os04g0103200	Q0JFH5	232	18.5	1.513	9	*		1.42	9	*	1.467	0.066
Os03g0807800	A2XN63	639	35.8	1.109	13	-		1.421	14	*	1.265	0.221
Os02g0110200	Q6Z8Z7	406	22.8	1.269	13	*		1.422	14	*	1.346	0.108
Os01g0100700	Q93VC6	557	19	1.681	16	*		1.423	16	*	1.552	0.182
Os03g0322500	Q10M57	114	44.2	1.788	3	*		1.424	3	*	1.606	0.257
Os01g0639100	B7EMG9	279	11.6	1.242	2	*		1.424	2	*	1.333	0.129
Os12g0125400	B8BLT4	209	15.6	1.767	8	*		1.425	8	*	1.596	0.242
Os03g0655700	I1PE00	495	31	2.061	15	*		1.426	16	*	1.744	0.449
Os06g0704600	A2YGS3	865	25.8	1.731	28	*		1.427	28	*	1.579	0.215
Os01g0152300	F2CZ09	430	22.9	1.506	24	*		1.427	24	*	1.467	0.056
Os07g0599000	Q7XAM2	59	3	1.295	2	*		1.427	2	*	1.361	0.093
Os06g0668200	Q655T1	2684	45.9	1.241	19	*		1.429	19	*	1.335	0.133
Os12g0540900	Q2QP62	185	17.9	1.445	9	*		1.43	9	*	1.438	0.011
Os04g0584600	B8ATC8	137	10.9	2.093	5	*		1.431	5	*	1.762	0.468
Os01g0250900	B9EUP7	102	8.3	1.788	4	*		1.431	4	*	1.61	0.252
Os03g0122200	Q9AYT6	480	29.3	1.342	17	*		1.433	17	*	1.388	0.064
Os05g0105000	I1PRN9	355	9.9	1.162	12	-		1.436	11	*	1.299	0.194
Os08g0480800	I1QJI6	814	39.4	1.289	15	*		1.439	14	*	1.364	0.106
Os03g0399800	Q10K23	219	42.2	1.938	8	*		1.44	8	*	1.689	0.352
Os03g0737000	B9FBP6	170	20.8	1.301	9	*		1.444	9	*	1.373	0.101
Os12g0115500	A2ZHF7	171	11	1.261	5	*		1.445	5	*	1.353	0.13
Os03g0352300	Q10LF8	151	11.8	1.374	4	*		1.446	4	*	1.41	0.051
Os09g0279400	Q6H444	223	20.9	2.18	6	*		1.451	7	*	1.816	0.515
Os08g0326600	A3BRY1	198	9	1.39	6	*		1.452	6	*	1.421	0.044
Os03g0843100	I1PH92	240	43.5	1.676	7	*		1.454	7	*	1.565	0.157
Os05g0456300	B8AYU7	191	18.7	1.771	6	*		1.455	6	*	1.613	0.223
Os05g0129000	B7EUG4	653	26.8	1.52	22	*		1.458	22	*	1.489	0.044
Os06g0632200	Q67VM1	184	14.2	1.189	6	-		1.469	6	*	1.329	0.198
Os08g0502700	A6N1A8	3375	54.7	1.798	69	*		1.474	70	*	1.636	0.229
Os06g0699500	Q5Z858	102	10.4	1.468	4	*		1.478	4	*	1.473	0.007
Os09g0541000	B7EE03	633	18.3	1.415	18	*		1.478	18	*	1.447	0.045
Os02g0332200	Q6YUK5	198	12.4	1.679	5	*		1.481	5	*	1.58	0.14
Os02g0537700	A6MZU3	1314	44.8	1.869	47	*		1.484	45	*	1.677	0.272
Os01g0734800	A2WUT6	247	17.8	1.044	7	-		1.484	6	*	1.264	0.311
Os02g0704800	B8AH93	834	28.6	1.237	22	*		1.489	22	*	1.363	0.178
Os05g0556100	Q0DG31	326	23	1.521	16	*		1.502	16	*	1.512	0.013
Os06g0708832	B8B2K9	82	8.8	1.888	2	*		1.504	2	*	1.696	0.272
Os05g0160200	B7F573	298	39.4	1.396	15	*		1.508	15	*	1.452	0.079
Os08g0154300	Q84ZL6	176	6.8	2.108	3	*		1.509	3	*	1.809	0.424
Os02g0699600	A2X8M1	665	31.3	1.523	17	*		1.509	17	*	1.516	0.01
Os03g0577000	A2XIT7	556	58.3	1.395	15	*		1.511	15	*	1.453	0.082
Os09g0501200	B9G4E7	525	21.1	1.237	14	*		1.512	15	*	1.375	0.194
Os03g0131900	I1P787	194	20.4	1.625	6	*		1.514	6	*	1.57	0.078
Os05g0404200	B9FPI9	441	30.6	1.536	14	*		1.516	15	*	1.526	0.014
Os10g0456500	Q109L6	237	9.5	1.752	7	*		1.52	7	*	1.636	0.164
Os05g0553000	Q0DG48	5785	54.9	1.671	2	*		1.522	2	*	1.597	0.105
Os03g0851300	Q8W3N3	260	14	1.546	11	*		1.523	11	*	1.535	0.016
Os07g0109500	Q7F225	85	17	1.798	5	*		1.525	5	*	1.662	0.193
Os05g0323800	I1PUE9	191	18.7	1.834	6	*		1.527	6	*	1.681	0.217
Os05g0135800	B8AXN6	472	27.4	1.522	11	*		1.529	11	*	1.526	0.005
Os04g0167800	Q01HB5	168	10.4	1.018	7	-		1.53	6	*	1.274	0.362
Os02g0205300	Q7GCH3	500	35.1	1.484	14	*		1.531	14	*	1.508	0.033
Os09g0110400	Q6YX88	72	12.7	1.329	2	*		1.531	2	*	1.43	0.143
Os03g0341100	B8APD9	81	14.4	2.517	3	*		1.532	3	*	2.025	0.697
Os01g0974000	Q5JL23	71	7.3	1.35	2	*		1.534	2	*	1.442	0.13
Os05g0157200	Q75M01	184	51.5	1.456	8	*		1.535	9	*	1.496	0.056
Os02g0101500	Q6YU90	3841	65.5	1.507	132	*		1.542	129	*	1.525	0.025
Os12g0630700	Q2QLS0	133	8.9	1.057	5	-		1.542	5	*	1.3	0.343
Os12g0555000	Q75T45	179	34.4	1.859	7	*		1.544	7	*	1.702	0.223
Os09g0249700	Q6K4K9	374	17.7	1.392	9	*		1.544	10	*	1.468	0.107
Os11g0153700	H2KVZ4	490	22.3	1.366	16	*		1.544	15	*	1.455	0.126
Os10g0500700	A3C671	344	17.5	1.135	10	-		1.544	10	*	1.34	0.289
Os05g0382600	Q0DIK2	177	11.6	2.007	7	*		1.549	7	*	1.778	0.324
Os06g0176700	Q0DE52	254	25.1	1.604	5	*		1.551	6	*	1.578	0.037
Os07g0640100	Q8GS72	128	16	1.362	6	*		1.555	6	*	1.459	0.136
Os01g0962600	Q94DM7	187	32.4	1.795	7	*		1.556	7	*	1.676	0.169
Os02g0192700	B7E6P6	1445	52	1.443	33	*		1.565	32	*	1.504	0.086
Os04g0376500	Q7XMI6	267	18.4	1.425	10	*		1.567	10	*	1.496	0.1
Os03g0800700	B8ALD1	84	22.4	1.177	4	-		1.567	4	*	1.372	0.276
Os03g0314700	Q10MC1	112	11.2	1.805	4	*		1.569	4	*	1.687	0.167
Os04g0517300	Q7XKW2	143	11.2	1.069	4	-		1.57	4	*	1.32	0.354
Os06g0687700	Q653F6	183	18.2	1.366	5	*		1.571	4	*	1.469	0.145
Os02g0194100	Q7F8R1	551	26.5	1.276	18	*		1.574	18	*	1.425	0.211
Os08g0553800	Q6Z3F9	474	25.1	2.08	16	*		1.578	16	*	1.829	0.355
Os03g0851700	A2XP52	442	28.9	1.454	10	*		1.58	7	*	1.517	0.089
Os08g0200300	I1QGF7	1083	21.5	1.539	44	*		1.583	39	*	1.561	0.031
Os04g0527800	Q01HN9	194	25.4	1.667	5	*		1.592	5	*	1.63	0.053
Os08g0560900	I1QKF7	2442	44.8	1.52	82	*		1.592	82	*	1.556	0.051
Os05g0295800	B9FNQ3	220	45.5	1.263	9	*		1.597	9	*	1.43	0.236
Os02g0622400	Q6K1Q5	84	11.4	1.583	3	*		1.602	3	*	1.593	0.013
Os07g0608700	Q0D4R5	94	32.5	1.568	3	*		1.604	3	*	1.586	0.025
Os04g0111200	Q7XQC9	366	39.1	1.514	12	*		1.605	12	*	1.56	0.064
Os08g0242700	B9FZT1	498	16.3	1.412	20	*		1.605	20	*	1.509	0.136
Os12g0236900	A2ZJB1	382	16.1	1.216	10	*		1.609	9	*	1.413	0.278
Os03g0774300	I1PFZ1	106	10.2	1.573	5	*		1.61	5	*	1.592	0.026
Os09g0454600	Q0J198	122	15.8	1.147	2	-		1.614	2	*	1.381	0.33
Os02g0120900	A2X091	408	23.2	1.335	10	*		1.615	10	*	1.475	0.198
Os03g0184000	E7CVE6	310	28.5	1.319	13	*		1.615	13	*	1.467	0.209
Os05g0227700	Q0DJU1	233	15.9	1.897	8	*		1.617	8	*	1.757	0.198
Os05g0110300	B9FKA7	544	38.9	1.39	20	*		1.62	20	*	1.505	0.163
Os06g0185900	B7FAE9	430	35	1.259	17	*		1.62	18	*	1.44	0.255
Os09g0439500	Q69P91	180	8	1.424	6	*		1.622	6	*	1.523	0.14
Os03g0563300	H9W299	599	29.2	1.566	25	*		1.624	24	*	1.595	0.041
Os02g0591700	Q6YY64	211	30.6	1.622	7	*		1.639	7	*	1.631	0.012
Os01g0271400	Q0JNQ7	158	21.8	2.02	6	*		1.641	6	*	1.831	0.268
Os03g0117100	B7EWP8	270	19.4	2.057	12	*		1.644	12	*	1.851	0.292
Os03g0688200	B9FAN9	105	3	1.32	3	*		1.645	3	*	1.483	0.23
Os11g0168300	Q53PT8	65	7.4	1.621	2	*		1.656	2	*	1.639	0.025
Os08g0548900	B8B9D7	226	18.5	1.937	8	*		1.662	8	*	1.8	0.194
Os03g0289400	Q0DST1	141	16.6	1.277	5	*		1.663	5	*	1.47	0.273
Os11g0115400	Q7XBA6	75	11.2	1.376	2	*		1.666	2	*	1.521	0.205
Os07g0627000	B9FUC3	63	3.7	1.472	2	*		1.672	2	*	1.572	0.141
Os02g0788400	B8AE20	195	25.3	1.618	7	*		1.673	7	*	1.646	0.039
Os08g0557100	Q0J3S0	423	22	1.705	16	*		1.674	16	*	1.69	0.022
Os03g0100200	A2XBF5	432	35.5	1.396	7	*		1.677	7	*	1.537	0.199
Os01g0913000	A2WY84	143	18.7	1.44	5	*		1.679	4	*	1.56	0.169
Os06g0538000	Q5Z6U5	107	11.3	1.752	4	*		1.688	4	*	1.72	0.045
Os09g0441400	I1QPB1	95	4.7	1.219	2	*		1.688	2	*	1.454	0.332
Os11g0216100	Q2R8U4	58	10.5	1.671	2	*		1.689	2	*	1.68	0.013
Os03g0286200	Q10N17	46	2	1.892	2	*		1.697	2	*	1.795	0.138
Os09g0535000	Q69K00	1900	52.6	1.743	60	*		1.703	57	*	1.723	0.028
Os01g0338600	Q5ZB95	91	11.7	1.592	5	*		1.703	5	*	1.648	0.078
Os03g0209600	Q10Q53	130	8.6	1.196	5	-		1.713	5	*	1.455	0.366
Os05g0147400	I1PSF4	280	21.9	1.722	9	*		1.72	8	*	1.721	0.001
Os03g0176700	B9FBM2	156	16	4.312	4	*		1.724	4	*	3.018	1.83
Os01g0714900	Q5JLU1	117	43	1.511	4	*		1.724	4	*	1.618	0.151
Os03g0248600	Q10P35	2368	46.5	1.796	8	*		1.727	8	*	1.762	0.049
Os02g0117100	I1NWL0	465	28.4	1.942	15	*		1.734	14	*	1.838	0.147
Os01g0279100	A6N1H0	662	32.1	1.542	25	*		1.734	25	*	1.638	0.136
Os10g0530500	Q945W5	367	28	1.52	13	*		1.734	13	*	1.627	0.151
Os12g0615400	Q40706	758	40.2	2.052	23	*		1.74	23	*	1.896	0.221
Os02g0589400	Q6YY41	91	7.7	2.381	3	*		1.745	3	*	2.063	0.45
Os03g0198400	Q10QF5	159	16	2.02	6	*		1.746	6	*	1.883	0.194
Os03g0214600	Q8W3N0	210	14.5	1.904	3	*		1.762	3	*	1.833	0.1
Os07g0496000	I1QAU0	672	39.4	1.575	22	*		1.764	22	*	1.67	0.134
Os07g0669100	B9FUS5	338	33.2	1.666	17	*		1.769	17	*	1.718	0.073
Os04g0444600	Q7X5X9	412	29.4	1.652	16	*		1.781	15	*	1.717	0.091
Os11g0116000	I1R2L6	246	11	1.614	6	*		1.786	6	*	1.7	0.122
Os01g0970700	Q94DI2	126	7.3	1.641	4	*		1.791	4	*	1.716	0.106
Os10g0573400	I1QW68	239	19.3	1.65	6	*		1.803	6	*	1.727	0.108
Os04g0106300	Q7X7N2	186	21.2	1.697	6	*		1.804	6	*	1.751	0.076
Os11g0168200	Q53JG0	515	22.9	1.966	23	*		1.807	23	*	1.887	0.112
Os03g0426900	I1R8P2	841	30.7	1.748	35	*		1.81	35	*	1.779	0.044
Os03g0695600	Q10ER6	261	42.5	2.133	12	*		1.817	12	*	1.975	0.223
Os03g0388100	Q6AVE8	86	9.2	1.815	2	*		1.826	2	*	1.821	0.008
Os04g0639300	Q7XPH4	230	30.6	1.976	6	*		1.827	6	*	1.902	0.105
Os07g0558400	O65217	1006	25.9	2.005	53	*		1.841	55	*	1.923	0.116
Os01g0102600	B8ACS2	296	23.8	2.929	8	*		1.844	9	*	2.387	0.767
Os03g0313000	A2XFY5	124	22.5	2.373	4	*		1.846	5	*	2.11	0.373
Os10g0377400	B8BGJ2	121	16.2	1.373	3	*		1.846	3	*	1.61	0.334
Os01g0558600	A2WRD4	623	43.1	1.747	11	*		1.851	11	*	1.799	0.074
Os02g0653800	B8AG27	385	36.9	2.005	4	*		1.861	4	*	1.933	0.102
Os12g0152700	A2ZI57	71	6.1	1.386	3	*		1.868	3	*	1.627	0.341
Os02g0276400	Q6K7V7	281	40.3	1.578	6	*		1.87	6	*	1.724	0.206
Os04g0602100	A6N036	461	30.3	1.867	17	*		1.871	17	*	1.869	0.003
Os01g0612200	P92683	147	16	2.312	8	*		1.878	6	*	2.095	0.307
Os08g0282400	Q6YS11	138	28.7	1.676	6	*		1.886	6	*	1.781	0.148
Os03g0109700	Q10SV7	92	13.9	1.863	2	*		1.891	3	*	1.877	0.02
Os04g0658300	Q7XN85	1899	24.3	1.304	10	*		1.893	11	*	1.599	0.416
Os01g0926300	B8A8H2	707	24.5	2.134	24	*		1.9	23	*	2.017	0.165
Os02g0313400	Q0E1R8	171	12.2	1.532	5	*		1.908	5	*	1.72	0.266
Os12g0555500	Q40707	420	37.3	3.825	12	*		1.918	11	*	2.872	1.348
Os02g0199900	I1HYG5	303	26	1.987	7	*		1.922	8	*	1.955	0.046
Os02g0736400	Q8S3J6	266	22.5	2.263	9	*		1.925	9	*	2.094	0.239
Os01g0963000	A2WZD9	189	17.1	1.979	3	*		1.925	3	*	1.952	0.038
Os06g0597900	Q69VD1	95	8.7	1.499	2	*		1.926	2	*	1.713	0.302
Os12g0230100	I1R509	2119	36.3	1.789	48	*		1.929	49	*	1.859	0.099
Os04g0691600	I1PR89	284	33.8	2.763	13	*		1.934	13	*	2.349	0.586
Os09g0394900	Q6H450	165	19.4	1.655	6	*		1.934	6	*	1.795	0.197
Os02g0634500	Q6H7I9	546	33.6	1.822	13	*		1.937	13	*	1.88	0.081
Os03g0704000	Q75IA5	201	21.6	2.828	9	*		1.939	9	*	2.384	0.629
Os02g0745000	Q0DXL7	164	20.8	1.449	5	*		1.942	6	*	1.696	0.349
Os08g0557400	B8B9G9	186	14.2	1.62	5	*		1.944	6	*	1.782	0.229
Os03g0778100	A2XMI1	761	31.4	1.715	20	*		1.957	19	*	1.836	0.171
Os05g0526200	Q65X91	111	13.7	2.001	3	*		1.958	3	*	1.98	0.03
Os07g0182100	I1Q8K2	56	7.9	1.515	2	*		1.959	2	*	1.737	0.314
Os09g0266000	Q67TV4	145	15.1	1.995	7	*		1.963	6	*	1.979	0.023
Os04g0499300	B9FFX9	212	10	2.315	8	*		1.965	8	*	2.14	0.247
Os01g0338000	Q93W16	442	25.9	1.779	2	*		1.967	2	*	1.873	0.133
Os01g0639900	Q7F2G3	3057	61.4	2.028	96	*		1.968	95	*	1.998	0.042
Os05g0108800	B8AWY0	493	45.3	3.015	8	*		1.986	8	*	2.501	0.728
Os10g0471300	I1QVB5	71	25.6	2.026	3	*		1.991	3	*	2.009	0.025
Os02g0701600	A3AAG5	271	23.8	1.573	11	*		1.996	11	*	1.785	0.299
Os10g0498200	Q8W3F4	148	13.8	1.856	6	*		1.997	6	*	1.927	0.1
Os04g0397100	I1PKS9	1547	50.4	1.637	25	*		2.027	24	*	1.832	0.276
Os03g0135100	Q8H8D8	145	37.3	1.498	6	*		2.035	6	*	1.767	0.38
Os08g0382400	A6MZC4	886	39.9	1.745	25	*		2.038	25	*	1.892	0.207
Os03g0743900	Q84MN8	185	14.5	2.302	3	*		2.039	3	*	2.171	0.186
Os04g0473400	B8AVI5	293	33.8	1.976	12	*		2.047	11	*	2.012	0.05
Os06g0603000	I1Q3G3	126	16.3	1.878	5	*		2.047	5	*	1.963	0.12
Os01g0659200	A2WTF3	236	23.5	2.025	11	*		2.059	10	*	2.042	0.024
Os03g0800500	A3ANP8	51	2.5	1.383	3	*		2.059	3	*	1.721	0.478
Os09g0115500	B8BCY3	104	6.2	2.042	2	*		2.061	2	*	2.052	0.013
Os12g0534100	I1R6V6	103	16.3	1.909	3	*		2.062	3	*	1.986	0.108
Os01g0254000	I1NLZ0	511	25.9	2.814	4	*		2.066	4	*	2.44	0.529
Os01g0120500	Q9LGP4	165	32.3	1.271	5	*		2.072	5	*	1.672	0.566
Os12g0210300	Q75WE4	142	22.6	2.258	3	*		2.076	3	*	2.167	0.129
Os02g0814700	B6T5B4	76	15.8	1.902	3	*		2.086	3	*	1.994	0.13
Os04g0223300	I1PJI2	102	13.4	1.226	3	*		2.092	5	*	1.659	0.612
Os11g0660500	I1QAD4	154	19	2.388	7	*		2.103	7	*	2.246	0.202
Os09g0530000	B8BDT3	300	27.9	1.721	14	*		2.104	13	*	1.913	0.271
Os03g0756000	Q75J18	205	20.9	1.912	8	*		2.106	8	*	2.009	0.137
Os09g0467200	A2Z263	257	17.5	2.029	8	*		2.109	8	*	2.069	0.057
Os03g0704100	Q75IA6	386	31.4	2.819	12	*		2.115	11	*	2.467	0.498
Os01g0763700	I1NRV7	85	7.9	1.527	2	*		2.115	2	*	1.821	0.416
Os02g0284600	A6N0D9	294	17.5	2.063	10	*		2.117	9	*	2.09	0.038
Os05g0548100	Q5KQD2	79	18	2.382	4	*		2.138	4	*	2.26	0.173
Os03g0141000	I1P7F4	57	23.8	1.689	4	*		2.157	4	*	1.923	0.331
Os10g0356000	Q8S6F2	26362	52.2	5.296	2	*		2.158	2	*	3.727	2.219
Os10g0167300	I1QSV0	2012	66.1	2.854	16	*		2.168	17	*	2.511	0.485
Os01g0502700	B7F7N8	500	14.6	1.594	7	*		2.173	7	*	1.884	0.409
Os10g0564300	A6N0D9	282	22.8	2.063	10	*		2.177	10	*	2.12	0.081
Os01g0104400	A2ZNA8	198	15.7	2.452	6	*		2.178	6	*	2.315	0.194
Os08g0326400	I1QHN8	207	28.3	2.041	14	*		2.182	13	*	2.112	0.1
Os07g0614500	A3BM61	349	40.2	2.266	11	*		2.193	11	*	2.23	0.052
Os02g0815300	-	272	15.2	2.404	6	*		2.194	6	*	2.299	0.148
Os02g0600200	B9FYW1	378	23.3	1.819	10	*		2.196	10	*	2.008	0.267
Os01g0850900	Q8LQ41	134	21.8	2.486	6	*		2.203	5	*	2.345	0.2
Os05g0401200	Q0DIC2	155	18.4	1.433	5	*		2.225	5	*	1.829	0.56
Os11g0199200	A2ZCE6	481	25.4	2.556	21	*		2.227	21	*	2.392	0.233
Os07g0562700	Q6ZF30	1462	20.7	1.782	24	*		2.234	24	*	2.008	0.32
Os01g0685800	Q5N7P9	5853	54.4	2.162	4	*		2.239	4	*	2.201	0.054
Os04g0105700	Q84VC9	194	21.9	4.014	4	*		2.24	5	*	3.127	1.254
Os02g0125700	B7EIQ8	230	16	2.514	4	*		2.261	4	*	2.388	0.179
Os04g0539000	B7EXV4	361	25.9	2.477	12	*		2.261	12	*	2.369	0.153
Os04g0643100	Q7XJX6	175	26.8	2.002	8	*		2.267	8	*	2.135	0.187
Os02g0562700	B8ADY7	308	38.2	1.791	10	*		2.275	9	*	2.033	0.342
Os09g0402100	I1QNT8	199	34.7	2.72	3	*		2.289	3	*	2.505	0.305
Os02g0102700	B8AGV3	137	14.4	2.668	4	*		2.291	4	*	2.48	0.267
Os06g0165800	Q9XJ19	92	13.8	2.519	2	*		2.291	2	*	2.405	0.161
Os04g0412200	Q7XVG7	227	7.9	2.292	5	*		2.303	8	*	2.298	0.008
Os01g0783600	Q5ZAV6	53	17.7	2.219	3	*		2.312	3	*	2.266	0.066
Os05g0323900	Q0DJ64	281	27.7	2.359	11	*		2.322	11	*	2.341	0.026
Os03g0815400	A2XNC1	158	20.5	3.739	8	*		2.325	7	*	3.032	1
Os04g0349500	A1YKE4	347	20.4	2.325	4	*		2.328	4	*	2.327	0.002
Os02g0180200	I1NXV9	266	30.3	2.333	8	*		2.335	8	*	2.334	0.001
Os04g0431100	Q01JR7	213	38.3	1.735	9	*		2.34	9	*	2.038	0.428
Os10g0365200	A2Z6F5	94	4	2.372	3	*		2.351	3	*	2.362	0.015
Os04g0644400	Q0J9L5	86	15.9	2.815	2	*		2.369	2	*	2.592	0.315
Os05g0509200	B9FL20	190	32.1	1.786	7	*		2.383	7	*	2.085	0.422
Os12g0178200	B9GC56	75	19.1	1.644	2	*		2.389	2	*	2.017	0.527
Os08g0313200	Q6UUK6	126	12.8	2.84	4	*		2.391	3	*	2.616	0.317
Os01g0180300	Q5VR43	440	19.2	2.895	12	*		2.401	12	*	2.648	0.349
Os07g0105600	Q8L472	276	25.2	2.298	14	*		2.404	14	*	2.351	0.075
Os11g0546900	A3CC66	552	33.2	2.718	5	*		2.431	4	*	2.575	0.203
Os01g0676200	A2WTQ7	425	30.7	2.319	9	*		2.434	9	*	2.377	0.081
Os10g0563700	A2ZAA7	186	27.2	2.713	6	*		2.443	6	*	2.578	0.191
Os03g0278300	Q10N90	99	19.4	2.091	4	*		2.451	4	*	2.271	0.255
Os05g0477900	A2Y5R8	118	16.9	2.759	2	*		2.496	2	*	2.628	0.186
Os06g0705100	Q5Z8V3	309	18	1.91	10	*		2.509	10	*	2.21	0.424
Os02g0325100	Q8W3N9	177	10.3	2.18	2	*		2.517	2	*	2.349	0.238
Os02g0258300	Q6K2T0	34	0.7	2.832	3	*		2.523	3	*	2.678	0.218
Os02g0833400	Q6ESB6	74	6	2.408	4	*		2.557	4	*	2.483	0.105
Os02g0127000	B9F287	143	15.5	1.539	6	*		2.579	6	*	2.059	0.735
Os02g0199300	I1NYA9	76	5.2	1.946	2	*		2.619	2	*	2.283	0.476
Os07g0662500	A2YPM1	731	47.3	2.477	20	*		2.634	19	*	2.556	0.111
Os04g0676100	Q259H6	289	31.1	2.458	9	*		2.634	9	*	2.546	0.124
Os01g0971700	Q5JME4	71	12.7	2.157	3	*		2.66	3	*	2.409	0.356
Os02g0804100	A9P9H8	117	17.7	1.892	6	*		2.664	6	*	2.278	0.546
Os06g0646500	I1Q435	257	40.4	3.381	10	*		2.665	11	*	3.023	0.506
Os10g0320400	Q7G3Y4	178	17	2.052	5	*		2.676	5	*	2.364	0.441
Os06g0132400	B9FRC0	161	46.8	2.672	8	*		2.69	8	*	2.681	0.013
Os05g0565400	A2Y7I6	80	8.4	2.302	2	*		2.693	3	*	2.498	0.276
Os04g0596300	Q7X6P4	96	6.4	2.494	2	*		2.702	2	*	2.598	0.147
Os05g0481000	B7E3M6	82	12.2	2.054	4	*		2.704	4	*	2.379	0.46
Os12g0189400	Q2QWN3	148	38.3	2.895	5	*		2.707	5	*	2.801	0.133
Os11g0269100	I1QZ89	144	10.2	2.149	3	*		2.707	3	*	2.428	0.395
Os02g0750100	A6N1R7	387	26	3.239	11	*		2.719	10	*	2.979	0.368
Os02g0818000	Q0DWE9	228	23	2.399	6	*		2.738	6	*	2.569	0.24
Os12g0106000	Q8L5K0	344	26.7	2.487	12	*		2.751	12	*	2.619	0.187
Os01g0749200	Q94J17	269	23.2	2.918	10	*		2.796	10	*	2.857	0.086
Os07g0671800	Q0D3Q8	298	19.4	2.86	8	*		2.805	7	*	2.833	0.039
Os03g0283100	I1PA52	209	28.3	3.371	8	*		2.853	7	*	3.112	0.366
Os06g0683200	B8B1V3	68	6.8	2.012	3	*		2.855	3	*	2.434	0.596
Os07g0520800	I1QB69	120	10.3	9.98	4	*		2.865	3	*	6.423	5.031
Os04g0665800	B7F0E5	438	42.9	2.671	11	*		2.877	11	*	2.774	0.146
Os05g0568300	Q9ZWF5	513	40.2	4.995	10	*		2.908	9	*	3.952	1.476
Os03g0599800	A6N1F0	524	33	3.226	6	*		2.953	6	*	3.09	0.193
Os11g0167800	A2ZBV1	377	13.8	3.028	4	*		2.958	4	*	2.993	0.049
Os03g0829000	B7EIW8	156	20.8	2.741	4	*		2.963	5	*	2.852	0.157
Os01g0633000	I1NPY5	208	30.4	2.573	5	*		2.965	5	*	2.769	0.277
Os04g0428950	C7J1C2	57	7.6	2.476	3	*		3.06	3	*	2.768	0.413
Os09g0531100	Q652K7	238	18.2	3.929	7	*		3.104	6	*	3.517	0.583
Os02g0126700	B8AGZ5	75	36.4	2.533	4	*		3.119	4	*	2.826	0.414
Os03g0794700	A2YIM5	304	32.2	2.372	14	*		3.135	14	*	2.754	0.54
Os05g0155100	A2Y0K0	60	19.7	2.506	3	*		3.187	3	*	2.847	0.482
Os10g0460900	Q109L2	117	10.5	2.152	3	*		3.202	3	*	2.677	0.742
Os03g0356300	A2XGS7	543	42.5	3.228	22	*		3.218	23	*	3.223	0.007
Os10g0502000	Q8LNF2	477	33.5	3.666	22	*		3.226	20	*	3.446	0.311
Os08g0549300	I1QL65	186	10.9	2.669	3	*		3.255	3	*	2.962	0.414
Os03g0820600	B7E3A0	152	40.3	2.316	4	*		3.362	4	*	2.839	0.74
Os07g0570700	B9FY06	450	34.2	5.275	8	*		3.421	7	*	4.348	1.311
Os04g0462900	Q6MWE2	366	17.6	3.873	5	*		3.437	5	*	3.655	0.308
Os03g0592500	Q10HC8	1108	39.5	2.897	32	*		3.482	30	*	3.19	0.414
Os02g0638300	Q6H5V4	193	16.8	3.694	6	*		3.498	6	*	3.596	0.139
Os04g0419600	Q4AC00	94	9.9	3.304	2	*		3.541	2	*	3.423	0.168
Os01g0835900	I1GMD6	607	42.7	7.103	26	*		3.577	23	*	5.34	2.493
Os04g0605900	B8ATU3	296	34.4	3.654	4	*		3.599	4	*	3.627	0.039
Os07g0164300	I1Q8A7	77	11.6	2.834	2	*		3.606	2	*	3.22	0.546
Os03g0774200	I1PFZ0	103	16.6	2.94	6	*		3.663	6	*	3.302	0.511
Os03g0278900	Q84PA4	305	11.4	3.266	10	*		3.669	10	*	3.468	0.285
Os07g0492000	B7F7R5	323	39.6	3.801	17	*		3.683	17	*	3.742	0.083
Os08g0117400	I1QF59	225	45.3	4.077	7	*		3.711	6	*	3.894	0.259
Os07g0556200	I1QBI4	953	42.2	2.988	39	*		3.723	39	*	3.356	0.52
Os08g0109300	Q6ZC69	219	15.9	4.331	7	*		3.831	7	*	4.081	0.354
Os06g0714100	I1Q590	100	43.4	5.296	4	*		3.94	4	*	4.618	0.959
Os08g0559200	Q6YZI2	101	22.2	4.128	4	*		3.95	4	*	4.039	0.126
Os03g0352800	Q10LF1	111	18.5	3.524	4	*		4.054	4	*	3.789	0.375
Os01g0510600	I1NNI3	62	9.3	6.5	3	*		4.069	3	*	5.285	1.719
Os07g0626400	Q7XIG4	80	13.3	2.309	3	*		4.179	3	*	3.244	1.322
Os08g0347500	Q0IX76	311	27.4	4.529	8	*		4.229	8	*	4.379	0.212
Os02g0822600	Q6KA00	439	36.4	4.37	16	*		4.237	16	*	4.304	0.094
Os05g0186000	B7E324	77	6.5	5.873	2	*		4.337	2	*	5.105	1.086
Os09g0258600	I1QME6	245	20.5	3.75	3	*		4.37	3	*	4.06	0.438
Os03g0828100	Q10B71	128	20	7.473	5	*		4.403	5	*	5.938	2.171
Os06g0320000	I1Q738	45	15.8	7.666	2	*		4.417	2	*	6.042	2.297
Os01g0233000	I1NLL8	320	41.7	3.758	13	*		4.448	11	*	4.103	0.488
Os07g0544800	B7EFZ9	1514	33.2	4.343	49	*		4.464	47	*	4.404	0.086
Os02g0131300	A6N1J4	335	35	3.992	10	*		4.465	8	*	4.229	0.334
Os03g0135300	Q8H8E0	230	20.5	3.841	11	*		4.535	11	*	4.188	0.491
Os08g0378900	I1QI83	104	23.8	5.956	4	*		4.564	4	*	5.26	0.984
Os11g0116300	Q2RBC7	143	31.1	2.94	4	*		4.638	4	*	3.789	1.201
Os03g0333400	Q10LV7	393	40	6.426	14	*		4.865	11	*	5.646	1.104
Os08g0116500	Q69UI8	133	45.5	3.869	4	*		4.874	4	*	4.372	0.711
Os02g0768600	A3ABR0	830	41.2	4.564	29	*		4.909	28	*	4.737	0.244
Os10g0545100	Q336V6	62	12.4	5.926	2	*		4.924	2	*	5.425	0.709
Os10g0411800	Q7XEQ3	354	50.4	6.099	18	*		4.972	18	*	5.536	0.797
Os02g0189000	I1NY18	225	12.3	10.463	7	*		4.996	4	*	7.73	3.866
Os02g0704900	B7E5N1	261	29.9	4.656	6	*		5.014	5	*	4.835	0.253
Os03g0295800	B8AM04	104	4.9	4.312	3	*		5.091	4	*	4.702	0.551
Os11g0312220	I1QZK5	240	39.1	6.788	11	*		5.296	10	*	6.042	1.055
Os02g0754300	Q6Z6A0	116	12.7	11.091	5	*		5.328	4	*	8.21	4.075
Os03g0806900	A2XN55	139	30.2	4.62	4	*		5.558	4	*	5.089	0.663
Os02g0612900	Q6K623	165	9.2	6.363	3	*		5.59	2	*	5.977	0.547
Os06g0232600	Q67UK9	373	39.7	4.844	14	*		5.618	12	*	5.231	0.547
Os01g0959900	Q5JN29	76	9.8	6.269	3	*		5.641	3	*	5.955	0.444
Os10g0566700	B9G727	70	21.4	4.776	2	*		5.718	2	*	5.247	0.666
Os08g0478200	I1QJH3	217	46.7	9.489	10	*		5.739	8	*	7.614	2.652
Os04g0445200	Q0JCX3	163	20.1	6.268	4	*		5.746	4	*	6.007	0.369
Os01g0303000	Q9FP25	78	16.1	6.47	3	*		5.932	3	*	6.201	0.38
Os02g0682600	Q0DYM2	76	11.9	4.644	2	*		6.08	2	*	5.362	1.015
Os07g0546000	A2YMD1	386	33.6	5.859	7	*		6.125	7	*	5.992	0.188
Os01g0895100	I1NU82	253	20.2	6.78	7	*		6.679	7	*	6.73	0.071
Os11g0456300	I1QZZ8	210	45.1	6.045	5	*		7.165	5	*	6.605	0.792
Os04g0533300	A2XVV0	72	20.1	6.022	2	*		8.423	2	*	7.223	1.698
Os01g0348700	Q94CM9	78	18.4	8.019	3	*		9.801	3	*	8.91	1.26
Os06g0332800	I1Q6G8	75	6.9	11.411	3	*		23.211	3	*	17.311	8.344
Sig. means the significance of differential expression protein; * means significant differences in protein expression, fold change (FC) ≥1.2 or ≤0.833; - means no significant difference, 0.833 ≥ fold change (FC) ≤ 1.2.
