# Supplementary material for: iTRAQ proteomics reveals the regulatory response to Magnaporthe oryzae in durable resistant vs. susceptible rice genotypes
Source: PLoS One. 2020 Jan 10;15(1):e0227470. doi: 10.1371/journal.pone.0227470 (PMC6954073; doi:10.1371/journal.pone.0227470)
Supplement: S4 Table — (XLSX) [file pone.0227470.s006.xlsx]

## Sheet: Table S4
Table S4. Antibodies used in Western blotting for the validation of differentially expressed proteins.
Antibody name	Gene ID	Fold Change		Size	Gene name
		GY8	LTH
Anti-Os07g0539900	*Os07g0539900	2.45	-	50 KDa	β-1,3-glucanase
Anti-OsI_03492	*Os01g0713200	1.39	0.56	73 KDa	β-1,3-glucanase 10
Anti-PR-10c	Os03g0300400	1.31	0.81	50 KDa	OsPR10
Oscht8(24KDa)	*Os10g0542900	1.69	-	24 KDa	Chitinase 8
RiceAb-WB-001627	Os03g0285700	1.26	-	35KDa	OsAPX1
Anti-Os07g0677200	Os07g0677200	1.74	-	43KDa	POX22.3
Bip-2	Os03g0710500	-	-	74 KDa	Luminal binding protein
* The transcript expression pattern of this gene was verified by qRT-PCR.
