# Supplementary material for: iTRAQ proteomics reveals the regulatory response to Magnaporthe oryzae in durable resistant vs. susceptible rice genotypes
Source: PLoS One. 2020 Jan 10;15(1):e0227470. doi: 10.1371/journal.pone.0227470 (PMC6954073; doi:10.1371/journal.pone.0227470)
Supplement: S5 Table — (XLSX) [file pone.0227470.s007.xlsx]

## Sheet: Table S5
Table S5. Primers used in qRT-PCR for the validation of differentially expressed genes.
Gene ID	Foreword primer	Reverse primer	Product
			length (bp)
#Os10g0542900	CCCTACTATGGACGTGGCCCAA	TGCGCCGTCATCCAGAACCAG	158
Os10g0416100	TGAGACAGAATCGCAAGCAC	ATGTCTGTACGTATAACACGG	239
#Os07g0539900	TTCACCAAGTATCTGCGACCC	CGCCGTTAAAATCACATGACC	236
#Os01g0713200	CCGTGCTCCTTGGAACCTT	ACGTCCATGATGAGACCGAT	208
Os07g0539100	CGCTTTCATCGTCTACAAGCC	TTCTGTAGTTGTGCTTCCCCGAC	96
Os04g0307500	AGGCACAGCAAAATATATCTGG	GCAACTACACCGATACCCAA	101
Os09g0471500	AAGCCTGTCAACGGCACCA	CATCGCGCACAGAGATTTTCGTC	70
Os02g0632800	GAACAGGGGAATCCTTACCTT	CTTCTCCTAATTCGCAAACAGT	190
OsActin	CAACACCCCTGCTATGTACG	CACCAGAGTCCAACACAA	89
#The protein expression pattern of this gene was verified by western blotting.
