# Supplementary material for: iTRAQ proteomics reveals the regulatory response to Magnaporthe oryzae in durable resistant vs. susceptible rice genotypes
Source: PLoS One. 2020 Jan 10;15(1):e0227470. doi: 10.1371/journal.pone.0227470 (PMC6954073; doi:10.1371/journal.pone.0227470)
Supplement: S6 Table — (XLSX) [file pone.0227470.s008.xlsx]

## Sheet: Table S5
Table S6. The differentially expressed proteins (DEPs) involved in specific metabolic processes in GY8 and LTH following M. oryzae inoculation.
		Gene ID	Fold change		Gene name
			GY8	LTH
Plant-pathogen interaction
		Os03g0133400		0.313	CEBIP
		Os11g0171500		1.31	CDPK
		Os04g0584600	0.826	1.762	CDPK
		Os08g0117400		3.894	CaMCML
		Os04g0505200	1.1395	0.5595	FLS2
		Os04g0647800		0.7985	NHO1
		Os12g0514500		0.8095	HSP90
		Os08g0487800		0.523	HSP90
		Os06g0716700		0.799	HSP90
		Os07g0628700	1.157	0.4755	PBS1
		Os05g0135800		1.5255	PBS1
Plant hormone signal transduction
	BR
		Os01g0607900		0.291	BRI1
		Os05g0414700		0.7515	BRI1
	Auxin
		Os07g0592600	0.791		GH3
	CK
		Os08g0244500		0.599	CRE1
		*#Os07g0539900	2.452		CRE1 β-1,3-glucosidase
		Os07g0539400		0.308	CRE1 glucosidase
	GA
		Os09g0460500		0.581	GID1
		Os09g0460400		0.662	GID1
		Os09g0460300		0.753	GID1
	ABA
		Os10g0573400		1.7265	PYR/PYL
Fatty acid metabolism
		Os09g0440300		0.7675	OsALDH7
		Os02g0815500		0.7835	Alcohol dehydrogenase class III
		Os02g0817700		0.7495	OsI57
		Os06g0103500		0.8395	OsACX1
		Os10g0457600		0.865	Similar to ACX
		Os02g0274100	1.223		OsAIM
		Os06g0270900	0.8925		OsALDH2B1
Peroxisomal proteins
	Fatty acid-oxidation
		Os01g0505400		0.8035	HPCL2
		Os02g0817700		0.7495	ACAA1
		Os10g0457600		0.865	ACAA1
		Os06g0103500		0.8395	ACOX
	Antuoxudant system hydrogen peroxide metabolism (PTS1 type)
		Os01g0675100	1.2905		PRDX5
		Os02g0192700	0.8635	1.504	PRDX5
		Os06g0625500		0.7755	PRDX5
		Os05g0323900	0.6985	2.3405	SOD
		Os08g0561700		1.4625	SOD
	Amino acid metabolism(PTS1 type)
		Os04g0508200		1.5945	IDH
		Os07g0152900		1.342	OsGLO4
		Os08g0502700	0.768	1.636	AGT
The pathway name (KO number) and gene name were obtained from the KEGG database (http://www.genome.jp/kegg/). * The transcribe expression pattern of this gene was verified by qRT-PCR. # The protein expression pattern of this gene was verified by western blotting.
