# Supplementary material for: iTRAQ proteomics reveals the regulatory response to Magnaporthe oryzae in durable resistant vs. susceptible rice genotypes
Source: PLoS One. 2020 Jan 10;15(1):e0227470. doi: 10.1371/journal.pone.0227470 (PMC6954073; doi:10.1371/journal.pone.0227470)
Supplement: S7 Table — (XLSX) [file pone.0227470.s009.xlsx]

## Sheet: Table S7
Table S7.The list of differentially expressed genes induced by M. oryzae invasion in GY8 and LTH.
Gene ID	FPKM					GY8-0 vs. GY8-24				LTH-0 vs. LTH-24
	GY8-0	GY8-24	LTH-0	LTH-24		FDR	log2FC	regulated		FDR	log2FC	regulated
Os03g0142500	0.033	0.608	0.09	0.497		0.009	3.293	up		-	-	-
Os06g0566201	15.904	45.988	12.721	13.454		0	1.548	up		-	-	-
Os04g0451000	6.921	17.635	10.182	17.02		0	1.287	up		-	-	-
Os04g0688100	5.098	11.626	2.834	4.313		0	1.203	up		-	-	-
Os06g0207000	1.097	3.058	1.161	2.602		0	1.479	up		-	-	-
Os09g0129500	4.229	19.725	7.064	14.392		0	2.208	up		-	-	-
Os05g0365300	0	0.537	0.273	0.296		0	4.474	up		-	-	-
Os11g0582300	1.691	0.506	1.466	2.861		0	-1.736	down		-	-	-
Os02g0465600	0.604	2.458	0.998	1.909		0.005	1.914	up		-	-	-
Os04g0522500	2.377	8.176	5.48	6.334		0	1.768	up		-	-	-
Rice_newGene_1615	6.65	3.119	3.747	2.357		0.002	-1.065	down		-	-	-
Os10g0512450	2.498	15.223	4.17	9.703		0	2.61	up		-	-	-
Os09g0542900	0.838	3.528	1.542	2.191		0.008	2.078	up		-	-	-
Os05g0541100	0.237	1.572	1.304	0.96		0.005	2.562	up		-	-	-
Os06g0589600	5.643	15.134	5.731	14.381		0	1.355	up		-	-	-
Os03g0718800	35.767	95.246	27.854	36.928		0	1.417	up		-	-	-
Os04g0631100	3.533	20.691	3.544	7.379		0	2.562	up		-	-	-
Os11g0699532	30.347	5.851	53.155	59.958		0	-2.105	down		-	-	-
Os02g0288200	1.112	3.303	3.721	5.459		0	1.588	up		-	-	-
Os11g0644800	1.854	4.599	1.434	2.902		0	1.416	up		-	-	-
Os03g0760000	18.723	41.818	12.108	12.732		0	1.187	up		-	-	-
Os03g0221200	1.211	3.567	1.11	2.34		0	1.571	up		-	-	-
Os07g0664000	2	0	0.007	0.001		0	-4.45	down		-	-	-
Os03g0305200	5.407	16.19	13.077	9.198		0	1.573	up		-	-	-
Os06g0225200	8.211	2.706	3.3	1.546		0	-1.556	down		-	-	-
Os08g0107800	0	0.819	0	0		0	4.418	up		-	-	-
Os03g0739700	2.169	5.501	2.854	5.771		0.008	1.325	up		-	-	-
Os11g0444700	118.622	52.405	84.675	54.916		0	-1.121	down		-	-	-
Os04g0688600	0.448	2.311	0	0		0.004	2.314	up		-	-	-
Os05g0571200	1.222	4.495	0.518	2.689		0.002	1.832	up		-	-	-
Os09g0370500	0.619	7.293	4.5	5.287		0	3.485	up		-	-	-
Os10g0440500	8.948	14.91	12.79	16.242		0.001	1	up		-	-	-
Rice_newGene_804	5.239	11.955	4.308	4.092		0.004	1.189	up		-	-	-
Os11g0303600	0.066	1.163	0.089	0.841		0	4.217	up		-	-	-
Rice_newGene_768	3.353	0.12	4.37	1.808		0.001	-4.211	down		-	-	-
Os12g0210601	53.826	17.242	0	0		0.008	-1.659	down		-	-	-
Os03g0381500	21.745	10.968	11.766	5.546		0.002	-1.006	down		-	-	-
Os06g0195800	17.052	3.501	1.05	0.439		0	-1.94	down		-	-	-
Os03g0342100	12.069	56.312	4.426	8.961		0	2.221	up		-	-	-
Os11g0544600	5.884	2.445	6.316	11.411		0.001	-1.24	down		-	-	-
Os09g0572700	89.806	187.234	120.308	207.059		0	1.074	up		-	-	-
Os03g0194100	0.03	2.172	1.977	2.299		0	5.092	up		-	-	-
Os12g0209200	6.447	14.417	19.675	14.237		0.006	1.162	up		-	-	-
Os05g0410100	8.186	17.236	10.869	13.17		0.008	1.076	up		-	-	-
Os08g0205100	1.739	3.693	3.916	6.021		0.009	1.091	up		-	-	-
Os01g0925700	10.936	34.323	36.447	59.208		0	1.671	up		-	-	-
Os01g0955100	3.284	57.349	7.407	10.503		0	4.102	up		-	-	-
Os08g0434100	23.231	98.947	35.273	54.103		0	2.106	up		-	-	-
Os06g0237200	3.681	1.611	2.45	3.032		0.008	-1.158	down		-	-	-
Rice_newGene_166	11.726	5.603	6.684	3.965		0	-1.044	down		-	-	-
Os01g0110200	1.462	0.301	2.677	1.052		0.006	-2.401	down		-	-	-
Os04g0594400	2.688	6.592	5.138	6.308		0.003	1.181	up		-	-	-
Os11g0482901	3.033	13.24	6.111	10.666		0	2.143	up		-	-	-
Os04g0600300	2.388	8.583	3.699	3.334		0	1.838	up		-	-	-
Os10g0557900	52.105	25.144	45.709	27.529		0	-1.028	down		-	-	-
Os08g0207500	14.657	42.441	8.865	12.888		0	1.555	up		-	-	-
Os01g0638000	0.192	2.079	0.088	0.041		0	3.237	up		-	-	-
Os06g0714800	235.537	106.21	124.804	74.319		0	-1.139	down		-	-	-
Os07g0419200	11.501	4.783	6.605	3.816		0	-1.21	down		-	-	-
Os06g0218300	7.459	16.199	10.952	14.354		0	1.137	up		-	-	-
Os03g0663400	12.432	68.577	65.119	97.789		0	2.472	up		-	-	-
Os12g0112000	0.922	4.214	1.904	1.783		0	2.132	up		-	-	-
Rice_newGene_2660	159.495	48.584	130.682	86.824		0	-1.699	down		-	-	-
Os05g0553400	2.587	7.504	2.787	4.938		0	1.514	up		-	-	-
Os02g0602500	3.597	0.63	3.784	1.351		0.001	-2.275	down		-	-	-
Os04g0679000	0.417	1.803	0.573	1.522		0.002	1.903	up		-	-	-
Os06g0133500	2.317	21.993	9.868	10.988		0	3.045	up		-	-	-
Os01g0326100	30.99	77.407	39.801	62.96		0	1.314	up		-	-	-
Os10g0450900	55.137	317.037	115.445	185.364		0	2.537	up		-	-	-
Os11g0490900	2.898	9.386	2.462	7.404		0	1.699	up		-	-	-
Os10g0528400	5.971	28.645	8.405	11.797		0	2.265	up		-	-	-
Os05g0141350	0.48	2.268	0.22	0.482		0.007	2.272	up		-	-	-
Os05g0202800	6372.15	1387.09	2998.21	685.38		0	-2.115	down		-	-	-
Os01g0667900	10.128	25.055	7.923	8.306		0.001	1.32	up		-	-	-
Os07g0106200	108.165	299.777	143.536	216.095		0	1.48	up		-	-	-
Os10g0521000	1.071	3.022	1.472	2.615		0.001	1.518	up		-	-	-
Os10g0469700	9.756	23.603	23.339	41.167		0	1.294	up		-	-	-
Os02g0624350	0.221	4.422	0.205	1.222		0.005	3.36	up		-	-	-
Os07g0123800	12.916	32.026	21.353	21.002		0	1.305	up		-	-	-
Os03g0329700	36.661	84.35	60.598	83.575		0	1.216	up		-	-	-
Os04g0436800	0.007	2.28	0.256	0.361		0	6.089	up		-	-	-
Os02g0314300	4.855	11.286	8.388	8.926		0	1.155	up		-	-	-
Os02g0584800	55.955	142.833	103.362	105.07		0	1.248	up		-	-	-
Os02g0758000	22.343	10.523	10.694	4.332		0.002	-1.065	down		-	-	-
Os02g0550800	26.417	53.343	60.472	73.306		0	1.038	up		-	-	-
Os10g0545800	8.365	16.911	7.78	8.292		0.003	1.024	up		-	-	-
Os01g0558100	10.586	30.89	17.802	18.371		0	1.559	up		-	-	-
Os01g0550800	1.072	6.216	11.037	11.997		0	2.549	up		-	-	-
Os12g0242100	4.943	18.83	6.163	2.454		0	1.93	up		-	-	-
Os03g0388300	19.164	2.037	10.66	11.219		0	-3.167	down		-	-	-
Os05g0136900	6.094	28.055	9.816	18.559		0	2.223	up		-	-	-
Os10g0528300	1.699	8.233	0.521	0.793		0	2.264	up		-	-	-
Os11g0704000	5.14	13.542	3.343	3.799		0.004	1.416	up		-	-	-
Os08g0202400	0.487	1.524	1.279	1.692		0.001	1.567	up		-	-	-
Os03g0351700	0.67	5.21	1.856	1.955		0	2.784	up		-	-	-
Os10g0481300	11.873	0.124	0.257	0		0	-6.311	down		-	-	-
Os04g0301500	3.603	8.554	6.769	13.414		0.002	1.265	up		-	-	-
Os02g0327500	1.006	6.715	0.449	1.738		0	2.746	up		-	-	-
Os03g0237201	4.713	0.437	1.468	5.181		0.004	-3.018	down		-	-	-
Os07g0563400	1.278	4.987	24.728	16.921		0	1.975	up		-	-	-
Os10g0392400	13.962	53.614	18.354	40.051		0	1.942	up		-	-	-
Os03g0664800	19.308	53.881	32.871	27.632		0	1.497	up		-	-	-
Os07g0509700	4.007	12.73	0.022	0		0	1.662	up		-	-	-
Os09g0416250	149.985	319.44	257.044	322.912		0	1.092	up		-	-	-
Os02g0530100	538.461	250.273	134.547	190.006		0	-1.108	down		-	-	-
Os10g0552600	5.168	0.267	8.001	2.869		0.003	-4.075	down		-	-	-
Os04g0369600	0.191	2.023	0	0		0	3.132	up		-	-	-
Rice_newGene_1599	101.891	41.454	104.388	74.189		0	-1.275	down		-	-	-
Os03g0275450	3.25	9.81	5.671	6.452		0.006	1.6	up		-	-	-
Os05g0125600	1.766	0.107	0	0.009		0	-3.905	down		-	-	-
Os08g0127100	91.089	202.665	173.822	266.422		0	1.165	up		-	-	-
Os07g0110000	48.023	18.903	22.524	13.594		0	-1.32	down		-	-	-
Os09g0488600	0.759	4.113	0.191	0.519		0	2.186	up		-	-	-
Os02g0681632	6.714	1.98	3.293	4.11		0.001	-1.678	down		-	-	-
Os05g0128000	0.522	3.847	3.71	1.218		0	2.827	up		-	-	-
Os01g0595600	229.686	539.027	174.55	211.84		0	1.257	up		-	-	-
Os01g0273800	5.425	22.005	13.054	22.278		0	2.034	up		-	-	-
Os01g0860500	6.356	22.121	13.467	17.829		0	1.808	up		-	-	-
Os04g0612500	25.201	125.317	108.154	228.713		0	1.602	up		-	-	-
Os04g0182200	8.623	18.663	30.086	37.836		0	1.128	up		-	-	-
Rice_newGene_2393	6.145	2.692	4.943	2.544		0.005	-1.151	down		-	-	-
Os07g0585900	2.731	7.253	3.884	5.483		0.002	1.398	up		-	-	-
Os08g0170100	0	1.658	0	0		0.002	4.098	up		-	-	-
Os03g0773300	8.473	20.079	19.697	20.67		0	1.269	up		-	-	-
Os10g0536400	51.903	196.694	112.867	210.455		0	1.935	up		-	-	-
Os06g0248500	2.418	11.431	9.445	16.766		0	2.261	up		-	-	-
Os01g0816100	6.591	24.038	2.99	5.402		0	1.883	up		-	-	-
Os10g0577600	2.472	6.442	6.446	8.757		0	1.414	up		-	-	-
Os08g0441500	6.628	23.914	10.335	19.095		0	1.902	up		-	-	-
Os03g0678800	0.411	3.698	1.32	0.705		0	3.089	up		-	-	-
Os04g0414700	3329.75	1201.93	2078.92	1160.45		0	-1.484	down		-	-	-
Os05g0104200	0	0.957	2.753	2.174		0.001	4.235	up		-	-	-
Os08g0457400	0.445	2.099	1.133	2.059		0	2.235	up		-	-	-
Os12g0572000	0	1.075	0	0.879		0	4.474	up		-	-	-
Os06g0726300	79.185	175.469	185.801	220.755		0	1.168	up		-	-	-
Os06g0597800	1.042	0	0	0.002		0	-4.834	down		-	-	-
Os02g0176000	8.232	17.365	3.56	2.961		0.004	1.08	up		-	-	-
Os01g0823600	5.236	13.801	9.507	14.508		0.005	1.368	up		-	-	-
Os10g0490800	0.126	2.966	0.93	3.402		0	3.897	up		-	-	-
Os01g0208400	2.351	0.692	1.162	0.536		0.001	-1.704	down		-	-	-
Os05g0130100	3.77	7.432	4.809	5.363		0	1.056	up		-	-	-
Os07g0502550	15.723	34.63	9.564	15.031		0	1.157	up		-	-	-
Os03g0636600	0.404	7.842	1.798	4.197		0.005	3.36	up		-	-	-
Os01g0566500	0.295	1.414	0.154	0.499		0.003	2.244	up		-	-	-
Os09g0114500	10.493	3.938	12.627	11.479		0	-1.145	down		-	-	-
Os07g0115500	163.617	79.157	164.348	115.619		0	-1.037	down		-	-	-
Os03g0194900	21.542	78.88	25.785	48.936		0	1.789	up		-	-	-
Os07g0635700	32.996	15.976	5.468	2.602		0	-1.022	down		-	-	-
Os04g0206850	0.004	18.012	13.229	13.52		0	7.114	up		-	-	-
Os02g0638650	1.104	3.089	2.631	1.223		0.006	1.482	up		-	-	-
Os11g0705200	7.02	15.013	10.531	15.938		0	1.116	up		-	-	-
Os06g0566300	37.303	102.057	28.042	32.783		0	1.504	up		-	-	-
Os03g0236200	0.335	1.608	1.141	2.52		0.003	2.244	up		-	-	-
Os01g0794100	13.031	31.374	9.096	13.327		0	1.275	up		-	-	-
Os01g0273850	2.905	16.039	14.732	17.169		0	2.352	up		-	-	-
Os01g0648000	3.5	7.485	5.742	8.879		0	1.129	up		-	-	-
Os11g0592100	5.981	28.902	10.283	20.775		0	2.283	up		-	-	-
Os02g0681200	63.655	144.576	87.103	56.299		0	1.198	up		-	-	-
Os07g0122900	1.45	0.001	0.549	0.287		0	-4.45	down		-	-	-
Os04g0677300	1.668	6.19	1.151	1.272		0	1.888	up		-	-	-
Os03g0289850	7.896	45.7	4.112	22.638		0	2.415	up		-	-	-
Os02g0759400	2.449	6.858	16.188	11.362		0	1.496	up		-	-	-
Os08g0412800	0.633	3.25	6.8	5.307		0	2.254	up		-	-	-
Os01g0248500	17.761	45.946	24.045	30.503		0	1.389	up		-	-	-
Os10g0535800	4.268	14.57	2.74	7.067		0	1.764	up		-	-	-
Os01g0954500	1.395	8.879	2.345	3.841		0	2.61	up		-	-	-
Os10g0210500	19.222	7.348	8.033	10.415		0	-1.354	down		-	-	-
Os02g0205500	6.718	28.24	9.213	18.052		0	2.398	up		-	-	-
Os07g0592733	6.741	18.006	4.561	7.38		0	1.42	up		-	-	-
Rice_newGene_748	4.967	0.741	0	0.125		0	-2.519	down		-	-	-
Os07g0526400	0.365	4.694	0.056	1.09		0	3.607	up		-	-	-
Os06g0679750	0.003	4.508	1.77	2.254		0.001	4.235	up		-	-	-
Os08g0448050	0.824	5.532	2.384	3.508		0	2.695	up		-	-	-
Os10g0512400	0.441	3.168	0.985	2.912		0	2.742	up		-	-	-
Os08g0498100	73.73	214.385	83.827	155.473		0	1.559	up		-	-	-
Os02g0526400	12.399	31.176	19.008	32.302		0	1.369	up		-	-	-
Os04g0556400	0.358	2.371	0.191	0.826		0	2.506	up		-	-	-
Os10g0503800	415.764	185.397	291.613	157.08		0	-1.019	down		-	-	-
Os03g0401100	7.245	3.347	5.456	10.122		0	-1.034	down		-	-	-
Os01g0551000	13.793	27.07	23.344	32.848		0	1.07	up		-	-	-
Os07g0232800	114.941	263.981	116.214	134.279		0	1.22	up		-	-	-
Os07g0645300	2.501	0	3.317	0.558		0.01	-3.924	down		-	-	-
Os03g0218400	80.888	193.266	78.948	125.527		0	1.279	up		-	-	-
Os08g0112300	0.353	5.08	0.092	0.557		0	3.799	up		-	-	-
Os03g0688300	1.21	3.707	1.109	1.604		0	1.604	up		-	-	-
Os01g0919200	0	1.776	0	0		0	4.528	up		-	-	-
Os11g0115350	2.289	14.042	8.222	20.302		0	2.55	up		-	-	-
Os10g0486932	0	38.105	52.642	46.161		0	6.089	up		-	-	-
Os04g0548700	48.075	23.349	45.953	21.528		0	-1.028	down		-	-	-
Os02g0140500	4.603	1.012	1.201	3.408		0	-1.986	down		-	-	-
Os06g0210000	24.287	9.19	21.648	12.57		0	-1.373	down		-	-	-
Os12g0217800	52.491	132.574	2.651	22.052		0.004	1.262	up		-	-	-
Os08g0531900	0.812	6.057	1.199	0.581		0	2.792	up		-	-	-
Os07g0283050	3.615	7.894	1.78	4.258		0	1.141	up		-	-	-
Os04g0340300	0	0.782	0	0.163		0	4.298	up		-	-	-
Os07g0604400	0.926	0.047	0.533	0.494		0.003	-4.075	down		-	-	-
Os09g0503400	1.042	2.955	0.212	0.186		0	1.513	up		-	-	-
Os06g0109200	6.139	1.403	10.127	6.561		0	-2.072	down		-	-	-
Os08g0464400	7.274	0.183	6.264	2.58		0	-4.787	down		-	-	-
Os09g0493000	0.998	4.68	0.131	0.632		0.005	2.206	up		-	-	-
Os01g0173900	7.874	16.075	10.015	14.852		0	1.058	up		-	-	-
Os01g0819400	29.563	62.347	11.115	10.796		0	1.08	up		-	-	-
Os08g0158200	1.766	5.892	7.283	14.518		0	1.738	up		-	-	-
Os02g0314600	7.612	16.239	11.532	11.328		0	1.115	up		-	-	-
Os01g0595300	1.907	0.001	1.707	0.583		0	-5.416	down		-	-	-
Os12g0629300	0.349	4.188	1.451	4.243		0.002	3.112	up		-	-	-
Os10g0570200	76.766	315.244	526.233	1015.89		0	2.003	up		-	-	-
Os12g0147800	8.702	35.186	10.614	11.186		0	1.952	up		-	-	-
Os05g0336000	8.084	16.444	13.287	16.597		0	1.044	up		-	-	-
Os04g0401700	17.255	48.576	12.851	23.519		0	1.49	up		-	-	-
Os02g0627100	0.987	4.639	1.894	3.058		0	2.229	up		-	-	-
Os03g0764100	43.975	141.745	45.907	49.251		0	1.706	up		-	-	-
Os05g0474800	0.85	3.9	1.966	4.625		0	2.172	up		-	-	-
Os01g0915900	1.775	0.004	0	0.928		0.001	-4.211	down		-	-	-
Os04g0368800	0.055	0.891	0.126	0.366		0	3.564	up		-	-	-
Os11g0210201	8.442	27.158	21.272	35.818		0.002	1.623	up		-	-	-
Os09g0565250	112.722	47.156	72.939	57.407		0	-1.239	down		-	-	-
Os01g0111700	7.097	24.455	25.574	51.701		0	1.783	up		-	-	-
Os01g0795600	124.929	36.506	34.249	22.505		0	-1.791	down		-	-	-
Os02g0738350	4.487	10.91	5.35	9.924		0	1.289	up		-	-	-
Os03g0719400	3.536	7.572	3.428	4.982		0.006	1.099	up		-	-	-
Os01g0389700	24.225	61.018	60.649	73.303		0	1.351	up		-	-	-
Os04g0450400	8.09	16.626	9.967	12.618		0	1.061	up		-	-	-
Os01g0973100	59.788	266.808	405.894	670.045		0	2.153	up		-	-	-
Os05g0355400	1687.66	787.943	1553.51	1312.22		0	-1.096	down		-	-	-
Os02g0621300	0.928	3.017	0.952	2.603		0	1.702	up		-	-	-
Os11g0517400	0	3.44	2.724	1.166		0.001	4.168	up		-	-	-
Os12g0118700	0.843	0	0.601	0.989		0.003	-4.075	down		-	-	-
Os03g0734500	1.671	16.88	2.349	4.682		0	3.112	up		-	-	-
Os09g0502500	0.513	3.697	2.355	5.162		0	2.802	up		-	-	-
Os03g0196400	58.806	121.49	57.426	51.56		0	1.063	up		-	-	-
Os06g0671000	1.672	3.413	4.269	4.918		0.007	1.032	up		-	-	-
Os01g0134700	3.604	12.409	17.326	18.925		0	1.784	up		-	-	-
Os06g0356800	40.189	89.128	0.199	0.377		0	1.166	up		-	-	-
Os01g0758200	2.402	8.287	3.443	1.532		0	1.801	up		-	-	-
Os09g0127300	6.011	34.506	3.481	5.035		0	2.541	up		-	-	-
Os08g0378000	1.69	0.068	7.646	8.254		0.004	-3.388	down		-	-	-
Os05g0380900	11.259	35.667	14.188	17.061		0	1.672	up		-	-	-
Os08g0227200	0.602	3.185	3.636	4.81		0	2.352	up		-	-	-
Os02g0654300	0.593	1.69	0.604	0.946		0.006	1.482	up		-	-	-
Os03g0399900	2.974	0.148	6.213	3.092		0	-4.107	down		-	-	-
Os05g0317700	0.269	1.168	1.216	1.571		0.001	2.037	up		-	-	-
Os05g0149400	39.783	85.782	35.969	72.703		0	1.128	up		-	-	-
Os09g0412350	14.567	46.398	6.886	5.545		0	1.676	up		-	-	-
Os10g0395400	5.736	12.22	0.101	0.096		0.009	1.107	up		-	-	-
Os03g0375900	7.428	20.81	12.371	14.021		0	1.6	up		-	-	-
Os07g0573200	5.23	17.197	8.952	7.291		0.001	1.665	up		-	-	-
Os11g0135900	2.442	4.992	1.649	1.865		0	1.295	up		-	-	-
Os11g0199801	2.422	6.095	6.184	12.688		0.005	1.326	up		-	-	-
Os07g0432201	0	39.913	0	1.636		0	6.176	up		-	-	-
Os03g0138900	2.324	0	0.003	0.001		0	-4.747	down		-	-	-
Os09g0524800	2.625	5.359	6.184	6.188		0.001	1.203	up		-	-	-
Os01g0148500	17.339	8.479	0.356	0.91		0	-1.011	down		-	-	-
Os06g0145200	0.26	1.177	0.297	0.657		0.002	2.188	up		-	-	-
Os12g0570700	140.678	286.556	49.329	47.238		0	1.042	up		-	-	-
Os05g0521300	81.991	22.477	31.028	16.164		0	-1.746	down		-	-	-
Os04g0370100	1.031	2.576	0	0		0.003	1.335	up		-	-	-
Os07g0631700	33.868	108.244	12.868	18.951		0	1.69	up		-	-	-
Os06g0128800	4.783	16.701	3.958	3.695		0	1.782	up		-	-	-
Os05g0336200	12.625	34.225	21.617	19.771		0	1.22	up		-	-	-
Os02g0705400	51.251	108.914	45.081	75.181		0	1.014	up		-	-	-
Os01g0788500	0.912	0	2.714	2.349		0	-5.138	down		-	-	-
Os01g0705700	1.425	6.115	3.267	3.602		0	2.097	up		-	-	-
Os12g0597200	1.258	4.052	1.993	4.971		0.005	1.707	up		-	-	-
Os01g0117200	14.876	6.471	66.404	48.632		0	-1.181	down		-	-	-
Os05g0552800	0	6.152	0.32	1.09		0	5.092	up		-	-	-
Os04g0522625	10.693	45.917	29.768	34.227		0	2.115	up		-	-	-
Os03g0367101	2.814	7.781	5.399	3.258		0	1.472	up		-	-	-
Os11g0264500	12.694	2.868	12.606	10.36		0	-1.99	down		-	-	-
Os06g0483500	2.367	0.605	3.14	2.514		0.009	-1.867	down		-	-	-
Os08g0490000	0.739	3.92	4.234	7.406		0	2.397	up		-	-	-
Os06g0579100	0	22.372	17.027	32.702		0.004	4.025	up		-	-	-
Os11g0641500	0.078	0.934	0.287	0.662		0.002	3.112	up		-	-	-
Os06g0215000	4.518	15.887	6.974	10.4		0	1.814	up		-	-	-
Os01g0830700	12.556	31.041	19.498	24.966		0	1.321	up		-	-	-
Os03g0150600	85.965	188.762	136.258	108.958		0	1.156	up		-	-	-
Os04g0538400	3.258	0.096	4.995	7.582		0	-4.834	down		-	-	-
Os07g0502200	12.299	28.704	6.639	11.337		0	1.243	up		-	-	-
Rice_newGene_1989	33.631	3.085	0	0		0	-3.288	down		-	-	-
Os03g0181100	11.183	40.839	24.121	32.49		0	1.879	up		-	-	-
Os01g0631800	0	7.819	2.857	6.264		0.002	4.098	up		-	-	-
Os12g0443600	1.301	0	0.814	1.448		0	-4.655	down		-	-	-
Os07g0605200	98.686	49.604	49.087	51.876		0	-1.07	down		-	-	-
Os11g0106100	4.242	11.656	3.885	7.585		0	1.475	up		-	-	-
Os10g0135300	1.059	3.926	1.816	2.079		0	1.882	up		-	-	-
Os05g0545400	1.078	7.674	2.653	4.593		0	2.783	up		-	-	-
Os11g0180900	0.957	4.653	0.879	1.428		0	2.19	up		-	-	-
Os02g0177633	7.573	32.194	16.978	21.705		0	2.1	up		-	-	-
Os03g0773450	6.877	17.509	18.07	18.202		0	1.361	up		-	-	-
Os01g0719600	29.937	13.51	26.822	16.283		0	-1.128	down		-	-	-
Os06g0215100	1.278	4.44	1.651	1.486		0	1.782	up		-	-	-
Os07g0687400	2.017	12.138	3.977	3.065		0	2.557	up		-	-	-
Os06g0107100	151.021	72.398	202.724	152.172		0	-1.039	down		-	-	-
Os04g0524500	12.662	28.012	28.486	49.05		0	1.163	up		-	-	-
Os03g0235000	2.499	20.018	0.275	1.485		0	3.1	up		-	-	-
Os03g0231600	7.962	16.514	6.465	5.781		0	1.036	up		-	-	-
Os12g0555300	398.435	1389.28	523.448	1128.51		0	1.855	up		-	-	-
Os02g0177600	7.604	31.304	15.245	22.548		0	2.067	up		-	-	-
Os03g0800000	38.844	78.578	41.1	40.664		0	1.04	up		-	-	-
Os03g0786600	2.251	0.305	0.846	0.798		0	-2.747	down		-	-	-
Os02g0643800	31.43	74.655	25.108	22.101		0	1.262	up		-	-	-
Os04g0347900	13.317	3.628	3.896	2.91		0	-1.833	down		-	-	-
Os05g0576600	13.391	66.354	27.899	51.552		0	2.311	up		-	-	-
Os12g0636400	3.679	14.404	5.123	7.328		0	1.558	up		-	-	-
Os12g0190000	86.724	187.099	157.3	142.946		0	1.164	up		-	-	-
Os03g0757900	30.776	60.668	52.709	38.678		0	1.001	up		-	-	-
Os05g0127500	39.222	87.006	16.199	20.778		0	1.168	up		-	-	-
Os06g0166200	5.871	12.79	0	0		0	1.136	up		-	-	-
Os07g0643500	13.759	28.223	13.045	16.203		0	1.055	up		-	-	-
Os03g0180800	0.818	7.413	0.151	2.931		0	3.042	up		-	-	-
Os06g0557100	7.65	15.867	12.7	17.135		0	1.077	up		-	-	-
Os01g0186900	0.984	31.61	3.539	2.701		0	5.019	up		-	-	-
Os01g0644600	0.775	11.289	0.959	0.485		0	3.546	up		-	-	-
Os09g0522000	5.708	22.761	23.669	2.591		0.002	1.783	up		-	-	-
Os01g0930900	14.263	54.242	21.376	18.696		0	2.094	up		-	-	-
Os02g0474000	3.333	7.766	4.62	7.628		0.001	1.224	up		-	-	-
Os01g0699600	0.167	1.82	0.663	0.711		0	3.172	up		-	-	-
Os03g0183500	1.921	10.421	1.954	4.186		0	2.328	up		-	-	-
Os03g0299400	4.475	22.254	5.848	7.948		0	2.292	up		-	-	-
Os01g0186950	0	22.83	2.022	1.354		0	6.089	up		-	-	-
Os07g0685500	3.882	10.486	12.209	11.288		0	1.449	up		-	-	-
Os01g0879100	2.759	0	12.396	5.606		0	-4.394	down		-	-	-
Os02g0739400	3.089	7.21	4.704	3.6		0.002	1.225	up		-	-	-
Os08g0331000	3.251	50.955	0	4.791		0	3.604	up		-	-	-
Os12g0127200	2.466	11.76	8.718	13.161		0	2.257	up		-	-	-
Os01g0602500	5.585	11.225	7.411	13.576		0	1.011	up		-	-	-
Os08g0275200	2.795	7.584	3.638	4.174		0	1.46	up		-	-	-
Os09g0272000	24.859	49.543	30.915	39.727		0	1.079	up		-	-	-
Os01g0954000	1.547	6.363	1.166	2.491		0.002	1.952	up		-	-	-
Os01g0602466	3.807	11.346	6.687	8.289		0.005	1.538	up		-	-	-
Os05g0142100	36.877	13.979	38.789	31.685		0.003	-1.365	down		-	-	-
Os04g0379600	15.113	35.14	33.639	55.09		0	1.293	up		-	-	-
Os12g0150200	0.184	1.63	0.422	1.486		0	2.975	up		-	-	-
Os12g0597300	3.669	0	1.462	2.732		0	-6.817	down		-	-	-
Os01g0609300	4.545	10.39	4.375	7.369		0	1.374	up		-	-	-
Os07g0475800	0.746	8.418	4.842	5.944		0	3.392	up		-	-	-
Os01g0642200	3062.78	1448.6	2211.87	1232.47		0	-1.066	down		-	-	-
Os07g0152200	0	0.301	0.368	0.375		0.004	4.025	up		-	-	-
Os10g0517500	54.935	112.139	68.788	48.483		0	1.052	up		-	-	-
Os06g0663900	8.049	18.29	8.311	10.115		0	1.111	up		-	-	-
Os11g0666200	1.954	4.835	1.194	3.347		0	1.332	up		-	-	-
Os07g0409400	0.273	2.493	1.041	1.94		0	3.102	up		-	-	-
Os08g0386200	26.91	76.602	42.212	49.744		0	1.539	up		-	-	-
Os07g0179000	0.531	2.015	0.822	1.116		0	1.936	up		-	-	-
Os12g0613500	14.518	6.212	18.687	24.82		0	-1.107	down		-	-	-
Os02g0534550	8.021	25.116	19.793	21.372		0	1.287	up		-	-	-
Os12g0639600	2.098	7.469	2.821	5.167		0	1.85	up		-	-	-
Os02g0163500	4.985	14.104	38.496	41.099		0	1.494	up		-	-	-
Os04g0401751	38.073	117.095	31.911	54.731		0	1.638	up		-	-	-
Os01g0669100	1.7	3.487	2.109	2.329		0.009	1.054	up		-	-	-
Os02g0738600	2.657	7.749	5.225	7.053		0	1.556	up		-	-	-
Os07g0640401	1.3	1.089	0.106	0.278		0	-3.035	down		-	-	-
Os01g0199400	4.612	12.291	6.882	7.459		0	1.419	up		-	-	-
Os06g0297400	2.844	6.398	5.49	6.942		0	1.187	up		-	-	-
Os06g0582600	122.338	472.917	823.611	929.809		0	1.968	up		-	-	-
Os02g0568600	13.791	50.376	38.581	63.705		0	1.926	up		-	-	-
Os06g0216200	1.107	3.917	0.478	1.504		0	1.832	up		-	-	-
Rice_newGene_180	1.435	0	0	0		0.005	-4.001	down		-	-	-
Os06g0530600	3.023	15.952	14.44	13.137		0	2.351	up		-	-	-
Os04g0669200	83.793	177.65	98.033	74.981		0	1.098	up		-	-	-
Os03g0280400	23.741	4.306	47.313	43.093		0	-2.17	down		-	-	-
Os07g0568300	1.858	7.498	2.376	4.739		0	2.016	up		-	-	-
Os02g0823100	166.27	426.281	121.494	166.165		0	1.378	up		-	-	-
Os07g0147500	630.329	119.443	1162.13	783.503		0	-2.389	down		-	-	-
Rice_newGene_2411	1.375	0.03	0.497	0.74		0.005	-4.001	down		-	-	-
Rice_newGene_2897	3.841	0	2.185	1.407		0	-6.311	down		-	-	-
Os03g0233000	4.25	11.03	1.755	2.005		0	1.383	up		-	-	-
Os11g0208800	1.364	3.644	4.181	6.752		0.001	1.407	up		-	-	-
Os02g0193300	2.884	9.029	5.04	8.788		0.003	1.601	up		-	-	-
Os12g0521101	3.062	6.948	1.16	3.419		0.004	1.207	up		-	-	-
Os02g0654700	14.902	35.85	5.877	13.442		0	1.286	up		-	-	-
Os03g0144800	0.915	0	1.094	0.251		0	-4.504	down		-	-	-
Os03g0315400	6.099	14.303	10.639	8.194		0	1.241	up		-	-	-
Os03g0188500	8.964	32.565	33.362	22.308		0	1.838	up		-	-	-
Os11g0594000	3.003	9.268	0.616	1.482		0	1.633	up		-	-	-
Os09g0482640	1.308	3.084	3.494	4.616		0	1.374	up		-	-	-
Os01g0855600	3.096	8.943	5.401	5.047		0	1.543	up		-	-	-
Os05g0227600	9.27	22.437	87.883	65.525		0	1.29	up		-	-	-
Os04g0398000	3.82	10.238	4.142	4.338		0	1.419	up		-	-	-
Os06g0141200	105.349	12.826	44.137	40.499		0	-2.645	down		-	-	-
Os11g0684000	8.147	23.734	8.825	19.561		0	1.541	up		-	-	-
Os03g0787000	15.269	34.889	18.83	21.683		0	1.209	up		-	-	-
Os01g0763600	271.15	115.205	195.321	89.604		0	-1.039	down		-	-	-
Os01g0613800	8.675	40.506	19.143	23.91		0	2.198	up		-	-	-
Os02g0532300	6.758	17.579	5.588	8.145		0	1.276	up		-	-	-
Os07g0567300	6.577	14.752	8.967	8.14		0	1.163	up		-	-	-
Os06g0538200	0.178	1.496	1.188	2.875		0	2.997	up		-	-	-
Os01g0314800	80.77	223.97	16.663	53.517		0	1.455	up		-	-	-
Rice_newGene_72	15.715	4.334	19.585	11.652		0	-1.805	down		-	-	-
Os11g0582700	0.361	2.001	1.377	1.245		0	2.384	up		-	-	-
Os06g0220000	1.465	0.081	4.29	2.536		0.01	-3.924	down		-	-	-
Os09g0483150	0.856	7.131	3.713	4.61		0.004	2.772	up		-	-	-
Os10g0397500	1.271	0.729	0.997	0.572		0.006	-1.599	down		-	-	-
Os06g0676700	0.328	1.67	2.269	2.924		0	2.312	up		-	-	-
Os12g0520200	1.392	5.122	1.196	2.486		0	1.877	up		-	-	-
Os03g0389700	5.648	10.675	10.945	11.181		0.002	1.005	up		-	-	-
Os06g0557200	12.741	30.709	24.958	36.317		0	1.283	up		-	-	-
Os01g0692400	8.8	0	3.087	0.221		0	-5.103	down		-	-	-
Os02g0669366	4.141	14.107	2.559	5.005		0	1.778	up		-	-	-
Os01g0102900	71352.9	34281.6	66409.4	39850.2		0	-1.041	down		-	-	-
Os01g0783100	4.49	1.567	4.511	4.454		0	-1.473	down		-	-	-
Os12g0168100	1.313	5.602	1.33	3.355		0	2.114	up		-	-	-
Rice_newGene_499	2.383	0.705	1.075	1.948		0	-1.711	down		-	-	-
Os05g0462000	273.416	85.182	238.163	248.263		0	-1.575	down		-	-	-
Os03g0211600	2.832	0	0.291	0.234		0	-5.551	down		-	-	-
Os06g0652200	0.13	3.097	0.78	1.529		0	3.851	up		-	-	-
Os06g0650900	16.949	45.014	40.003	46.629		0	1.486	up		-	-	-
Os02g0759500	1.486	0.284	0.538	0.807		0.002	-2.272	down		-	-	-
Os10g0529450	8.594	21.117	1.927	3.448		0.002	1.29	up		-	-	-
Os11g0160400	0.16	4.108	0.147	1.378		0	4.185	up		-	-	-
Os02g0673500	6.123	12.441	16.271	26.373		0	1.012	up		-	-	-
Os06g0157500	53.481	19.491	8.122	4.756		0	-1.414	down		-	-	-
Os07g0273900	0.545	0	0.363	0		0.003	-4.075	down		-	-	-
Os04g0448300	6.765	17.439	14.077	10.971		0	1.388	up		-	-	-
Os03g0144700	1.06	0	2.935	0.949		0.005	-4.001	down		-	-	-
Rice_newGene_1391	1.906	0.259	1.548	2.077		0.003	-2.78	down		-	-	-
Os07g0573900	58.595	159.421	193.125	137.289		0	1.424	up		-	-	-
Os05g0103500	6.735	0.223	7.001	6.042		0	-4.35	down		-	-	-
Os03g0682100	4.009	10.254	7.282	6.579		0	1.377	up		-	-	-
Os01g0196500	2.456	0	1.014	2.189		0.003	-4.075	down		-	-	-
Os01g0141000	2.562	6.859	0.309	1.732		0	1.415	up		-	-	-
Os07g0489100	0.141	0.992	0.219	0.884		0	3.215	up		-	-	-
Os02g0156633	1.955	4.157	0	0		0.006	1.097	up		-	-	-
Os05g0586600	1.746	3.886	2.998	3.287		0.004	1.164	up		-	-	-
Os05g0319100	7.199	2.672	6.158	4.563		0	-1.402	down		-	-	-
Os05g0412800	6.073	13.238	8.732	5.948		0	1.243	up		-	-	-
Os06g0587300	8.697	57.01	28.093	54.917		0	2.894	up		-	-	-
Os08g0448000	0.822	3.822	1.664	2.528		0	2.17	up		-	-	-
Os08g0414000	5.463	0	0	0		0	-4.834	down		-	-	-
Rice_newGene_3090	109.617	48.155	0	0		0	-1.17	down		-	-	-
Os12g0632800	7.209	16.647	8.378	11.595		0	1.23	up		-	-	-
Os04g0631000	1.933	0.263	1.297	0.511		0.003	-2.78	down		-	-	-
Os03g0429000	39.101	85.099	188.285	123.014		0	1.126	up		-	-	-
Os04g0684900	6.252	41.088	8.679	13.635		0	2.731	up		-	-	-
Os01g0617600	1.392	0	0.168	0.528		0	-4.834	down		-	-	-
Os01g0925100	5.425	11	8.222	9.569		0	1.045	up		-	-	-
Os01g0842500	1.364	0.106	1.029	0.543		0	-3.562	down		-	-	-
Rice_newGene_2583	3.291	7.147	3.487	5.868		0	1.144	up		-	-	-
Os05g0497300	53.659	166.576	91.235	91.227		0	1.652	up		-	-	-
Os06g0586000	75.371	328.933	34.461	149.956		0	2.073	up		-	-	-
Os06g0133600	6.704	2.049	4.974	3.692		0	-1.684	down		-	-	-
Os03g0267550	10.887	23.323	10.211	7.384		0.007	1.116	up		-	-	-
Os08g0434300	7.911	15.907	9.477	12.077		0.001	1.018	up		-	-	-
Os07g0162100	6.392	13.07	9.071	11.653		0.007	1.042	up		-	-	-
Os05g0546400	5.372	20.613	8.662	13.169		0	1.929	up		-	-	-
Os09g0502200	1.528	3.808	6.119	5.764		0.005	1.278	up		-	-	-
Rice_newGene_2152	1.597	0.32	0.181	0.001		0	-2.248	down		-	-	-
Os01g0902100	0.966	2.54	0.786	1.729		0	1.411	up		-	-	-
Os02g0168500	0.948	0.001	0	0		0.003	-4.075	down		-	-	-
Os04g0229100	2.672	6.486	3.71	8.278		0.003	1.276	up		-	-	-
Os05g0563300	50.175	16.622	38.89	29.141		0.004	-1.597	down		-	-	-
Os01g0235700	6.121	2.698	5.244	4.48		0.001	-1.141	down		-	-	-
Os05g0370200	29.537	4.802	12.25	5.09		0.003	-2.611	down		-	-	-
Os09g0418500	1.586	0.516	2.903	1.615		0.005	-1.575	down		-	-	-
Os01g0584900	7.086	49.251	12.314	18.367		0	2.795	up		-	-	-
Os11g0664000	4.406	9.605	0.096	0.093		0.001	1.212	up		-	-	-
Os08g0168000	0	0.772	0	0.168		0.001	4.235	up		-	-	-
Os02g0605900	3.96	31.741	25.483	48.207		0	3	up		-	-	-
Os01g0644000	11.562	31.691	2.558	10.936		0	1.444	up		-	-	-
Os03g0153900	0.46	1.846	0.381	1.071		0.008	2.003	up		-	-	-
Os03g0273200	0.64	0.035	1.393	0.609		0.01	-3.924	down		-	-	-
Os05g0127300	5.083	12.365	6.373	7.172		0	1.318	up		-	-	-
Os02g0540700	2.465	8.754	33.242	18.738		0	1.839	up		-	-	-
Os01g0276900	16.608	62.116	21.188	24.247		0	1.903	up		-	-	-
Os01g0853000	164.081	80.69	129.693	178.994		0	-1.021	down		-	-	-
Os08g0455900	17.682	3.203	4.597	4.476		0	-2.406	down		-	-	-
Os07g0635300	1.728	4.157	0.44	0.367		0.005	1.284	up		-	-	-
Os03g0817800	6.792	1.422	5.561	3.22		0	-1.66	down		-	-	-
Os03g0287400	1.246	8.735	3.336	4.261		0	2.715	up		-	-	-
Os06g0237800	2.862	1.379	3.361	4.244		0.001	-1.449	down		-	-	-
Os09g0547500	38.399	116.205	47.949	51.893		0	1.615	up		-	-	-
Os05g0318100	0.778	2.44	0.896	1.534		0	1.659	up		-	-	-
Os04g0571600	1.368	4.359	8.268	6.561		0	1.681	up		-	-	-
Os07g0124100	66.04	248.084	180.224	186.331		0	1.886	up		-	-	-
Os02g0107200	2.954	8.8	4.46	6.63		0	1.586	up		-	-	-
Os03g0402800	52.234	107.017	77.81	125.908		0	1.083	up		-	-	-
Os01g0511200	9.929	3.636	6.784	7.417		0	-1.421	down		-	-	-
Os09g0326900	0.003	4.905	4.077	7.875		0	6.21	up		-	-	-
Os01g0209800	2.196	5.402	3.345	3.544		0	1.3	up		-	-	-
Os06g0651000	38.567	108.013	63.162	79.979		0	1.382	up		-	-	-
Os01g0826400	4.982	22.048	8.093	14.034		0	2.164	up		-	-	-
Os06g0697600	7.131	15.241	10.849	9.964		0	1.115	up		-	-	-
Os02g0251900	2.905	14.01	4.863	10.523		0	2.149	up		-	-	-
Os01g0635550	26.913	13.135	28.869	14.548		0.001	-1.014	down		-	-	-
Os02g0205700	3.488	13.673	5.604	9.045		0	1.947	up		-	-	-
Os12g0194900	23.865	12.214	15.291	10.399		0	-1.01	down		-	-	-
Os02g0221100	0.673	1.666	0.259	0.375		0.005	1.44	up		-	-	-
Os12g0225200	4.737	0.166	1.254	0.008		0	-4.335	down		-	-	-
Os03g0230300	1.973	4.697	3.889	3.804		0.002	1.274	up		-	-	-
Os01g0160800	0.887	5.189	8.483	6.562		0	2.521	up		-	-	-
Os02g0695200	0.44	2.66	0.673	0.504		0	2.541	up		-	-	-
Os07g0122100	0.011	1.292	0.953	0.766		0	4.58	up		-	-	-
Os10g0534801	4.917	10.589	7.778	13.018		0.001	1.109	up		-	-	-
Os03g0321300	9.404	4.552	8.686	4.074		0.009	-1.009	down		-	-	-
Os01g0975000	0.364	1.997	0.936	2.312		0.01	2.356	up		-	-	-
Os10g0465700	10.465	4.046	10.668	6.28		0	-1.342	down		-	-	-
Os02g0738750	4.357	10.673	7.405	8.219		0	1.296	up		-	-	-
Rice_newGene_879	2.572	0.005	1.28	1.869		0	-5.444	down		-	-	-
Os03g0194600	9.419	22.286	10.744	12.962		0	1.242	up		-	-	-
Os01g0648225	5.597	15.836	11.058	19.936		0.004	1.487	up		-	-	-
Os06g0547400	1.165	12.095	2.567	6.28		0	3.349	up		-	-	-
Os07g0489000	0.903	12.838	2.001	7.009		0	3.7	up		-	-	-
Os02g0230200	3.388	0.937	2.593	2.331		0.003	-1.811	down		-	-	-
Os01g0933900	27.229	105.384	45.523	70.26		0	1.965	up		-	-	-
Os05g0524100	0.415	4.18	0.355	1.108		0	3.011	up		-	-	-
Os02g0275200	12.408	28.685	28.492	28.087		0	1.278	up		-	-	-
Os03g0326000	3.47	7.379	3.783	5.875		0	1.374	up		-	-	-
Os03g0757000	6.581	14.609	3.907	7.394		0	1.169	up		-	-	-
Os01g0742400	2.643	9.048	11.327	16.138		0	1.834	up		-	-	-
Os09g0562700	5.039	12.47	4.764	8.193		0.002	1.295	up		-	-	-
Os02g0208500	63.111	4.984	58.863	23.301		0	-3.617	down		-	-	-
Os04g0600200	14.556	35.905	14.609	15.947		0	1.322	up		-	-	-
Os10g0527800	11.122	27.088	5.819	14.259		0	1.29	up		-	-	-
Rice_newGene_852	0	2.982	4.799	2.153		0	4.298	up		-	-	-
Os12g0268100	1.831	6.242	2.608	4.518		0	1.741	up		-	-	-
Os08g0556900	8.806	0.897	11.507	5.307		0	-3.227	down		-	-	-
Os03g0815100	143.074	283.51	87.884	81.468		0	1.007	up		-	-	-
Os02g0536500	16.03	58.768	13.437	34.223		0	1.867	up		-	-	-
Os09g0431100	1.048	3.659	2.642	5.102		0	1.82	up		-	-	-
Os03g0764125	53.913	206.239	62.083	67.846		0	1.912	up		-	-	-
Os07g0120800	2.362	0	1.566	1.278		0	-5.525	down		-	-	-
Os10g0521500	2.73	7.065	3.663	4.029		0	1.21	up		-	-	-
Os07g0523400	6.212	14.704	8.155	8.854		0	1.193	up		-	-	-
Os01g0905200	1.681	4.488	6.133	5.304		0	1.454	up		-	-	-
Os12g0268000	0.715	4.071	1.598	3.26		0	2.5	up		-	-	-
Os05g0550800	1.717	4.585	1.203	2.15		0	1.416	up		-	-	-
Os02g0770600	1.663	0	1.518	0.812		0	-4.504	down		-	-	-
Os06g0716750	78.056	157.389	121.599	236.697		0	1.008	up		-	-	-
Os10g0561300	5.259	10.897	11.378	17.416		0	1.056	up		-	-	-
Os09g0412300	22.329	91.188	16.903	14.243		0	2.021	up		-	-	-
Os08g0470200	0.948	4.956	2.224	3.619		0	2.279	up		-	-	-
Os01g0639600	13.504	27.284	19.179	24.603		0	1.029	up		-	-	-
Os01g0118400	18.499	60.884	33.808	37.439		0	1.751	up		-	-	-
Os03g0290300	3.688	8.616	8.055	12.224		0	1.129	up		-	-	-
Os09g0491740	7.21	14.852	5.552	8.538		0	1.063	up		-	-	-
Os04g0611400	10.673	27.077	28.89	49.135		0	1.427	up		-	-	-
Os04g0523812	2.384	11.616	1.005	0.863		0	2.273	up		-	-	-
Rice_newGene_421	1.425	4.826	4.122	7.457		0	1.726	up		-	-	-
Os02g0569900	3.723	9.248	7.473	7.998		0	1.325	up		-	-	-
Rice_newGene_1109	32.463	12.351	108.164	117.928		0	-1.368	down		-	-	-
Os11g0182200	96.745	39.534	35.715	20.07		0	-1.268	down		-	-	-
Os09g0444700	6.721	0.984	1.78	0.004		0	-2.719	down		-	-	-
Os10g0493850	10.359	26.75	21.085	11.435		0	1.371	up		-	-	-
Os01g0699500	0.284	2.263	0.451	1.309		0	2.859	up		-	-	-
Os01g0705750	3.077	13.97	5.687	7.231		0	2.148	up		-	-	-
Os04g0481050	0.766	0.042	0.044	0.041		0.01	-3.924	down		-	-	-
Os01g0364800	1.493	0.091	0.142	0.949		0	-3.72	down		-	-	-
Os03g0103300	78.437	277.275	65.868	123.267		0	1.768	up		-	-	-
Os06g0192800	2.591	29.883	5.047	8.246		0	3.523	up		-	-	-
Os03g0752800	32.385	15.885	2.23	1.565		0	-1.213	down		-	-	-
Os06g0683400	26.219	185.506	34.53	59.091		0	2.822	up		-	-	-
Os02g0600400	1.769	7.37	5.457	10.138		0	2.066	up		-	-	-
Os02g0277700	0.785	0.005	0	0		0	-4.335	down		-	-	-
Os07g0597200	2.944	7.891	4.528	9.225		0	1.435	up		-	-	-
Os04g0435200	1.279	4.882	2.682	1.669		0.001	1.87	up		-	-	-
Os05g0527000	0	1.153	0.046	0.171		0	4.474	up		-	-	-
Os04g0412500	49.36	24.292	37.999	30.682		0	-1.059	down		-	-	-
Os07g0140232	7.315	1.771	1.517	1.937		0	-1.963	down		-	-	-
Os12g0152600	0.301	1.344	0.508	0.011		0.001	2.1	up		-	-	-
Os10g0450800	5.111	31.794	15.75	19.732		0	2.647	up		-	-	-
Os05g0365500	1.425	3.642	3.704	1.743		0	1.366	up		-	-	-
Os05g0214300	4.451	1.36	4.011	6.158		0	-1.626	down		-	-	-
Os02g0151300	0.874	2.734	2.162	1.518		0.001	1.622	up		-	-	-
Os01g0714600	4.041	19.107	11.882	12.126		0	2.218	up		-	-	-
Os07g0598000	6.935	15.09	5.567	8.779		0	1.557	up		-	-	-
Rice_newGene_1998	0.124	3.649	0.114	0.299		0	3.941	up		-	-	-
Os08g0174300	0.734	10.109	0.45	1.758		0	3.775	up		-	-	-
Os05g0468900	4.541	11.326	6.806	7.317		0.008	1.325	up		-	-	-
Os10g0328700	0.747	0.066	0.183	0.002		0.004	-3.018	down		-	-	-
Os03g0133000	14.581	30.647	59.773	59.915		0	1.037	up		-	-	-
Os01g0523401	10.924	2.511	11.626	26.47		0.008	-2.069	down		-	-	-
Os09g0379600	0.147	7.85	2.107	1.768		0	4.915	up		-	-	-
Os06g0125200	13.333	5.691	46.145	29.252		0	-1.387	down		-	-	-
Os02g0755900	1.01	3.975	0.126	0.234		0	1.958	up		-	-	-
Os03g0705800	1.874	6.164	6.77	3.393		0	1.726	up		-	-	-
Os10g0529500	0.911	5.553	1.572	1.594		0	2.583	up		-	-	-
Os01g0864200	19.208	49.951	89.914	83.45		0	1.383	up		-	-	-
Os07g0116900	0.406	1.903	0.125	0.808		0	2.963	up		-	-	-
Os12g0618600	8.814	3.07	2.47	2.044		0.001	-1.121	down		-	-	-
Os02g0558300	14.706	0	0	0		0	-5.576	down		-	-	-
Os03g0823500	2.986	6.751	7.924	5.633		0	1.193	up		-	-	-
Os03g0729000	1.38	3.449	1.806	2.067		0.003	1.335	up		-	-	-
Os08g0366000	72.329	150.344	83.863	99.326		0	1.079	up		-	-	-
Os09g0433800	34.033	15.82	21.276	12.413		0.001	-1.085	down		-	-	-
Os05g0115100	2.083	5.473	2.486	2.475		0.001	1.508	up		-	-	-
Os01g0139700	9.532	0.816	3.837	3.773		0.002	-3.449	down		-	-	-
Os06g0581300	8.517	18.556	11.004	14.861		0	1.142	up		-	-	-
Os02g0187800	20.343	61.194	21.269	33.015		0	1.634	up		-	-	-
Os12g0517200	0.703	8.127	0	0		0.005	3.002	up		-	-	-
Os11g0222000	1.37	3.197	4.266	3.243		0.001	1.241	up		-	-	-
Os05g0476700	4.748	9.881	7.027	5.21		0.001	1.07	up		-	-	-
Os01g0135700	14.069	35.596	34.641	25.601		0	1.348	up		-	-	-
Os12g0123800	0.061	1.356	0.225	0.367		0.001	3.543	up		-	-	-
Os01g0591300	69.733	141.511	77.532	86.216		0	1.028	up		-	-	-
Os02g0633300	8.949	3.178	7.919	14.533		0.002	-1.442	down		-	-	-
Os07g0418500	0.271	2.91	0.124	0.115		0	3.351	up		-	-	-
Os05g0181700	19.198	49.94	84.943	67.88		0	1.392	up		-	-	-
Os06g0118800	8.742	2.781	7.012	3.429		0	-1.605	down		-	-	-
Os04g0619600	1.054	0.189	0.021	0.148		0	-2.409	down		-	-	-
Os04g0447650	2.527	14.586	2.099	5.432		0	2.509	up		-	-	-
Os08g0173300	1.309	7.558	7.853	11.872		0	2.501	up		-	-	-
Os02g0134200	1.043	15.706	1.822	4.905		0	3.793	up		-	-	-
Os10g0536450	25.545	101.021	50.742	86.963		0	1.98	up		-	-	-
Os03g0830200	0.654	6.212	0.808	5.213		0	2.963	up		-	-	-
Os04g0683700	9.718	21.212	14	15.635		0	1.149	up		-	-	-
Os04g0406600	5.16	12.377	10.067	12.482		0	1.269	up		-	-	-
Os04g0573900	7.611	15.912	6.038	6.891		0	1.083	up		-	-	-
Os08g0335500	2.32	5.491	2.26	5.096		0	1.28	up		-	-	-
Os04g0449500	1.229	3.433	1.961	4.024		0.001	1.475	up		-	-	-
Os08g0360300	0.488	1.893	2.728	2.719		0.001	1.984	up		-	-	-
Os01g0972000	6.664	13.318	12.648	9.845		0.003	1.016	up		-	-	-
Os01g0841700	2.682	13.448	14.247	24.652		0	2.338	up		-	-	-
Os01g0246400	19.819	73.488	42.274	56.21		0	1.908	up		-	-	-
Os07g0153400	3.163	7.828	4.686	4.79		0	1.329	up		-	-	-
Os02g0718600	16.582	45.856	25.247	20.36		0.001	1.43	up		-	-	-
Os09g0394700	2.866	6.332	5.559	7.529		0.005	1.125	up		-	-	-
Os02g0232900	4.01	20.419	7.956	6.234		0	2.354	up		-	-	-
Os10g0409566	3.358	0.006	2.036	1.502		0	-4.956	down		-	-	-
Os11g0226966	36.898	73.694	63.238	110.975		0	1.011	up		-	-	-
Os07g0274700	20.875	48.681	26.772	33.904		0.004	1.214	up		-	-	-
Os12g0545600	3.384	0.387	3.895	1.9		0	-2.306	down		-	-	-
Rice_newGene_38	1.343	0	0.115	0.415		0	-4.556	down		-	-	-
Os01g0718900	4.287	0.496	2.939	1.936		0	-3.067	down		-	-	-
Os01g0690600	0.982	4.963	1.501	2.682		0	2.463	up		-	-	-
Os07g0190000	12.527	28.503	21.45	22.963		0	1.171	up		-	-	-
Os02g0697400	2.362	0.54	3.619	1.688		0	-2.078	down		-	-	-
Os05g0530400	7.678	14.51	14.2	23.75		0	1.107	up		-	-	-
Os04g0509600	20.495	41.662	20.168	19.842		0	1.044	up		-	-	-
Os04g0435100	1.896	5.385	1.908	2.151		0	1.496	up		-	-	-
Os04g0518400	9.217	3.846	15.162	7.526		0	-1.234	down		-	-	-
Os01g0945700	1.338	4.911	0.283	0.892		0	1.888	up		-	-	-
Os05g0427400	1.553	5.877	2.06	2.563		0	1.926	up		-	-	-
Os09g0431200	2.391	4.765	5.262	9.626		0	1.067	up		-	-	-
Os10g0412600	2.42	0.05	0.969	2.97		0.007	-3.324	down		-	-	-
Os04g0191400	98.397	48.611	122.872	128.21		0	-1.009	down		-	-	-
Os10g0393800	1.527	4.342	1.618	2.186		0.001	1.499	up		-	-	-
Os06g0726100	39.423	147.903	12.596	27.106		0	1.928	up		-	-	-
Os09g0532000	8.861	27.51	6.918	11.736		0	1.654	up		-	-	-
Os07g0619500	5.337	12.009	2.52	4.72		0	1.181	up		-	-	-
Os08g0508000	0.186	1.517	0.085	0.394		0	2.863	up		-	-	-
Os10g0528100	7.299	29.641	11.053	24.043		0	2.032	up		-	-	-
Os01g0327100	2.677	23.049	3.411	4.982		0	3.085	up		-	-	-
Os01g0209901	34.75	89.153	64.19	66.614		0	1.381	up		-	-	-
Os08g0113000	1.92	6.612	1.102	3.653		0	1.786	up		-	-	-
Os09g0506000	0.377	2.097	1.246	2.51		0	2.229	up		-	-	-
Os03g0412400	12.379	35.684	34.29	49.108		0	1.544	up		-	-	-
Rice_newGene_2144	13.28	4.797	1.029	1.119		0	-1.446	down		-	-	-
Os10g0569800	275.335	580.654	0.457	1.027		0	1.071	up		-	-	-
Os01g0768333	0.923	11.819	2.577	8.871		0	3.354	up		-	-	-
Os02g0121750	0.354	9.835	0.662	4.536		0	3.851	up		-	-	-
Os09g0521400	0.802	3.041	2.377	3.526		0	1.804	up		-	-	-
Os02g0738300	10.438	31.173	16.509	37.892		0.002	1.543	up		-	-	-
Os04g0610400	31.308	119.899	68.565	76.119		0	1.954	up		-	-	-
Os03g0299200	1.447	6.65	2.277	2.731		0	2.17	up		-	-	-
Rice_newGene_1341	0.974	0	0	0		0	-4.956	down		-	-	-
Os12g0105600	8.915	17.228	6.63	10.381		0	1.061	up		-	-	-
Os10g0497432	3.046	0.415	2.819	2.767		0.001	-2.74	down		-	-	-
Os01g0149800	2122.72	854.842	1684.35	1507.29		0	-1.24	down		-	-	-
Os06g0255400	34.467	138.742	59.762	62.801		0	2.021	up		-	-	-
Os08g0498400	22.776	47.353	57.87	61.224		0	1.074	up		-	-	-
Os05g0472400	4.109	28.147	0.228	0.382		0	2.791	up		-	-	-
Os07g0300200	0.004	0.424	0.952	0.303		0.001	4.235	up		-	-	-
Os02g0719600	0.798	7.461	1.103	3.342		0	3.313	up		-	-	-
Os01g0161000	2.256	7.914	0	0		0	1.824	up		-	-	-
Os05g0437401	0.668	5.354	1.238	0.821		0.007	2.72	up		-	-	-
Rice_newGene_2398	5.682	2.627	3.748	2.93		0.001	-1.093	down		-	-	-
Os03g0324600	0.618	1.6	0.867	1.485		0.004	1.359	up		-	-	-
Os04g0180500	1.141	5.784	0.749	3.343		0.001	2.318	up		-	-	-
Os12g0222300	108.612	284.385	0	0		0	1.372	up		-	-	-
Os04g0185600	0.127	1.013	0.195	0.216		0.007	2.72	up		-	-	-
Os05g0112800	3.942	9.794	6.452	9.095		0.001	1.318	up		-	-	-
Os09g0365300	1.121	0	0	0		0	-5.103	down		-	-	-
Os02g0609900	0.764	4.16	5.457	6.733		0	2.383	up		-	-	-
Os01g0575200	9.171	20.709	9.933	11.662		0	1.239	up		-	-	-
Os06g0270200	3.316	6.906	5.031	5.412		0	1.034	up		-	-	-
Rice_newGene_1115	5.888	1.789	11.96	10		0	-1.711	down		-	-	-
Os10g0468500	0.181	0.735	0.894	1.637		0.005	1.914	up		-	-	-
Os12g0631600	2.872	6.128	3.311	5.312		0.002	1.14	up		-	-	-
Os03g0397700	6.212	12.716	6.76	9.455		0	1.127	up		-	-	-
Os04g0526800	14.283	4.255	27.8	13.849		0	-1.701	down		-	-	-
Os07g0429700	3.9	97.101	3.837	8.829		0	4.551	up		-	-	-
Os05g0410200	4.697	11.563	6.747	8.093		0	1.311	up		-	-	-
Os07g0676900	244.79	1328.59	656.486	880.578		0	2.534	up		-	-	-
Os11g0639600	0.034	0.679	0	0		0	3.897	up		-	-	-
Os08g0205200	7	0.723	3.755	2.514		0	-3.244	down		-	-	-
Os03g0806700	13.71	6.265	6.583	3.671		0.002	-1.096	down		-	-	-
Os02g0561900	1.754	5.532	3.5	5.834		0	1.657	up		-	-	-
Os05g0142400	240.41	91.375	166.214	145.983		0	-1.42	down		-	-	-
Os06g0686600	128.911	59.371	66.146	38.393		0	-1.116	down		-	-	-
Os04g0226633	7.009	18.326	14.275	25.235		0	1.384	up		-	-	-
Os10g0491000	88.627	215.111	191.762	322.123		0	1.318	up		-	-	-
Os01g0510500	1.018	0	0.271	0.498		0	-4.45	down		-	-	-
Os06g0133400	16.793	181.586	28.457	68.112		0	3.414	up		-	-	-
Os02g0505400	0.002	3.671	2.783	0.006		0	6.708	up		0	-5.887	down
Os01g0176000	0.992	3.549	0.823	3.808		0	1.807	up		0	2.105	up
Os11g0227200	0.176	2.724	0.001	2.079		0	3.946	up		0	5.887	up
Os05g0548600	3.466	0.449	5.671	1.457		0	-2.781	down		0	-1.978	down
Os08g0114300	1.059	9.766	0.611	2.32		0	3.218	up		0.002	1.818	up
Os12g0561000	29.849	142.767	105.815	15.675		0	2.114	up		0	-3.543	down
Os08g0507701	33.077	13.473	37.08	11.261		0	-1.273	down		0	-1.757	down
Os06g0129100	11.306	36.289	14.923	40.899		0	1.806	up		0	1.483	up
Os04g0388800	1.517	0.001	0.001	1.551		0	-5.204	down		0	4.802	up
Os07g0564500	4.005	9.632	1.513	5.067		0	1.28	up		0	1.694	up
Os07g0538200	1.499	4.138	1.267	4.764		0	1.534	up		0	1.87	up
Os04g0619700	3.24	0.428	0.026	1.426		0	-2.831	down		0	4.594	up
Os09g0448200	9.013	23.312	8.569	22.095		0	1.384	up		0	1.351	up
Os01g0839200	5.169	1.247	9.428	2.906		0	-1.997	down		0	-1.71	down
Os06g0101300	0.001	4.236	2.467	0.35		0	5.768	up		0.002	-2.511	down
Os03g0574900	6.013	15.148	9.765	20.504		0	1.311	up		0.005	1.068	up
Os11g0690332	0.123	2.131	0.265	3.852		0	3.755	up		0	3.488	up
Os10g0340800	54.075	11.101	36.031	0.262		0	-2.267	down		0	-6.549	down
Os05g0317900	0.001	0.701	0	0.914		0	4.679	up		0	4.594	up
Os09g0241700	4.258	1.982	3.617	9.865		0	-1.151	down		0.001	1.25	up
Os01g0795200	1.008	3.948	1.904	10.441		0	1.99	up		0	2.392	up
Os04g0420900	0.14	0.888	0.665	2.091		0.001	2.57	up		0.004	1.582	up
Os06g0591400	368.103	1021.57	154.095	738.223		0	1.506	up		0	2.366	up
Os04g0419100	1.348	15.864	0.903	5.275		0	3.465	up		0.001	2.279	up
Os08g0547300	11.457	4.367	18.841	6.717		0	-1.362	down		0	-1.508	down
Os11g0183900	1.224	4.717	6.912	18.628		0	1.858	up		0.001	1.244	up
Rice_newGene_53	0.232	2.952	0.182	1.981		0	3.622	up		0	3.132	up
Os05g0102000	0.066	1.454	0.181	4.5		0.001	3.543	up		0	4.02	up
Os01g0504500	5.386	13.647	3.526	8.06		0	1.37	up		0.006	1.187	up
Os10g0491400	8.551	111.544	12.238	69.798		0	3.692	up		0	2.389	up
Os06g0649000	4.315	31.963	3.155	9.867		0	2.861	up		0	1.555	up
Rice_newGene_1155	0	1.393	0.399	0		0	5.768	up		0.01	-3.616	down
Os08g0320300	4.811	1.497	2.218	5.707		0	-1.569	down		0.002	1.434	up
Os07g0192000	4.119	22.693	5.41	12.794		0	2.476	up		0.002	1.209	up
Os11g0155600	1.81	4.167	0.678	2.281		0	1.362	up		0	1.66	up
Os08g0508800	1.471	18.162	7.856	19.521		0	3.636	up		0	1.296	up
Os04g0400600	60.7	12.095	174.252	76.813		0	-2.323	down		0	-1.236	down
Os07g0538400	0.569	2.336	0.708	4.692		0	2.011	up		0	2.372	up
Os04g0340800	16.517	3.744	6.741	12.254		0	-1.817	down		0.001	1.277	up
Os11g0514400	3.702	36.089	6.672	32.942		0	3.344	up		0	2.153	up
Os06g0653800	2.263	0.03	0.002	4.426		0	-4.876	down		0	5.381	up
Os12g0575300	186.702	65.32	187.737	81.954		0	-1.508	down		0	-1.46	down
Os04g0280500	7.671	53.074	1.024	3.503		0	2.736	up		0.001	1.904	up
Os03g0790500	1.096	6.365	0.44	3.347		0	2.528	up		0	2.64	up
Os03g0698800	1.294	0.001	2.689	0		0	-5.359	down		0	-5.99	down
Os02g0570400	0.135	1.888	0.173	1.275		0	3.682	up		0	2.613	up
Os10g0320201	25.98	7.332	50.025	14.884		0.002	-1.784	down		0	-2.016	down
Os10g0467800	1.712	0.585	2.525	1.204		0	-3.306	down		0	-1.745	down
Os07g0550900	1.552	5.217	2.012	5.109		0	1.757	up		0.001	1.329	up
Os11g0505300	2.59	0.559	7.301	2.051		0.001	-2.157	down		0	-1.853	down
Os03g0797400	10.54	21.541	3.949	21.388		0	1.093	up		0	2.527	up
Os05g0583000	3.334	11.997	1.768	7.7		0	1.861	up		0	2.029	up
Rice_newGene_1921	0.198	4.836	0.06	3.608		0	4.316	up		0	4.52	up
Os02g0738200	0.574	5.903	2.391	6.611		0	3.271	up		0.001	1.426	up
Os05g0588800	7.955	3.195	7.286	2.16		0.001	-1.282	down		0	-1.757	down
Os10g0569400	55.779	187.707	134.371	561.605		0	1.922	up		0	1.871	up
Os01g0512800	3.197	0	2.397	0		0	-4.655	down		0.001	-3.884	down
Os02g0323600	17.71	8.403	27.849	12.969		0	-1.048	down		0.002	-1.126	down
Os01g0132000	38.582	196.34	17.907	183.932		0	2.329	up		0	3.044	up
Os04g0272200	10.124	4.23	8.059	2.653		0	-1.239	down		0	-1.61	down
Os04g0447700	2.63	16.869	2.064	6.292		0	2.665	up		0.002	1.553	up
Os04g0387000	55.048	26.512	85.842	34.895		0.004	-1.049	down		0	-1.506	down
Os02g0135200	0.644	3.203	1.211	5.553		0	2.687	up		0	2.155	up
Os01g0763200	2.152	6.509	2.216	0.019		0	1.603	up		0	-4.259	down
Os05g0111300	318.904	150.771	618.933	205.246		0	-1.076	down		0	-1.61	down
Os07g0129200	27.875	106.558	22.535	72.519		0	1.903	up		0	1.474	up
Os03g0661600	50.699	427.685	199.871	441.613		0	3.074	up		0.007	1.071	up
Os01g0720500	48.776	9.504	102.746	16.23		0	-2.332	down		0	-2.713	down
Os01g0609900	1.237	4.172	0.858	3.209		0	1.878	up		0	1.725	up
Os01g0294700	2.361	0	19.441	3.438		0	-4.956	down		0	-2.515	down
Os10g0503250	13.174	26.55	10.347	24.683		0	1.028	up		0.001	1.207	up
Os01g0248701	4.576	18.082	3.4	19.956		0	1.994	up		0	2.506	up
Os03g0356400	0.002	6.6	11.786	3.845		0	5.469	up		0.001	-1.645	down
Os09g0278700	29.156	14.177	22.332	9.504		0	-1.013	down		0.001	-1.279	down
Os01g0600900	9537.96	2836.24	8880.15	3622.13		0	-1.731	down		0	-1.351	down
Os03g0676400	1.411	7.752	0.436	6.76		0.002	2.394	up		0.001	3.04	up
Os03g0663600	5.31	34.47	12.532	31.313		0	2.698	up		0.001	1.26	up
Os11g0437600	1.664	28.573	1.605	6.387		0	4.056	up		0	1.87	up
Os04g0589400	2.43	9.914	2.284	5.578		0	2.035	up		0.003	1.267	up
Os03g0251000	7.248	0	10.056	0.918		0	-5.068	down		0	-3.312	down
Os12g0434400	0.395	1.896	0.38	3.638		0	2.165	up		0	3.04	up
Os09g0359500	3.365	0.656	0.765	0.039		0	-2.299	down		0	-3.855	down
Os02g0696600	11.923	7.086	14.43	28.121		0	-1.379	down		0	1.36	up
Os04g0307500	3.955	10.739	4.938	21.33		0	1.386	up		0	2.019	up
Os02g0227700	1.394	4.068	3.643	7.671		0	1.58	up		0.01	1.066	up
Os02g0775300	2.742	16.011	15.706	0.004		0	2.512	up		0	-5.709	down
Os03g0597200	0.56	5.473	1.961	7.253		0	3.257	up		0	1.844	up
Os02g0703700	2.678	6.107	89.013	37.038		0.002	1.14	up		0	-1.229	down
Os01g0769700	5.481	2.486	15.94	6.217		0	-1.11	down		0	-1.366	down
Os09g0272600	20.072	64.833	3.011	61.024		0.001	1.766	up		0.005	2.542	up
Os04g0612301	45.869	9.07	71.112	0.713		0	-2.314	down		0	-5.95	down
Os05g0211100	1.131	11.791	1.13	6.397		0	3.508	up		0	2.407	up
Os10g0552400	7.075	16.898	13.857	40.56		0	1.264	up		0	1.532	up
Os02g0193500	11.016	1.555	0.016	9.224		0	-2.703	down		0	4.702	up
Os12g0564600	4.78	2.375	4.409	12.296		0	-1.075	down		0.001	1.224	up
Os01g0940700	60.843	446.745	135.845	478.827		0	2.802	up		0	1.735	up
Os01g0695800	4.321	11.915	3.966	9.71		0	1.909	up		0.001	1.208	up
Os06g0158100	0.622	2.862	1.827	5.741		0	2.094	up		0.001	1.582	up
Os04g0387900	262.953	111.909	133.453	82.974		0	-1.28	down		0.002	-1.506	down
Os03g0193000	0.002	0.748	0.006	1.679		0.004	4.025	up		0	4.736	up
Os10g0571600	8.29	20.944	7.329	19.621		0	1.274	up		0	1.48	up
Os05g0278500	0.555	4.513	3.459	11.199		0	2.911	up		0	1.651	up
Os04g0581100	1.559	4.107	0.771	4.461		0.001	1.364	up		0	2.38	up
Os05g0529200	2.984	11.658	14.059	0.573		0	1.969	up		0	-4.403	down
Os03g0289800	0.944	11.333	1.443	3.546		0	3.918	up		0.002	1.552	up
Rice_newGene_14	5.19	0.604	5.186	0.773		0	-2.957	down		0	-2.696	down
Os03g0430400	3.048	1.457	4.635	11.136		0.001	-1.132	down		0	1.248	up
Os03g0738600	0.051	1.703	0	0.864		0	4.561	up		0	4.556	up
Os06g0218600	12.666	3.095	14.221	3.867		0	-1.906	down		0.001	-1.493	down
Os07g0679400	0.076	1.644	0	0.386		0	4.298	up		0.001	3.884	up
Os10g0320100	25.171	10.651	44.565	16.005		0	-1.217	down		0	-1.501	down
Os02g0633066	0.873	2.183	3.105	7.892		0.001	1.357	up		0	1.408	up
Os02g0716800	1.658	5.901	2.114	0.416		0	2.06	up		0	-2.238	down
Os01g0323600	0.223	3.117	5.531	0.002		0	3.767	up		0	-5.962	down
Os04g0209300	0.878	1.739	1.335	3.769		0.01	1.043	up		0	1.452	up
Os02g0768700	3.234	0.443	3.769	0		0	-2.712	down		0	-4.926	down
Os06g0102200	81.394	32.073	165.233	77.726		0	-1.323	down		0.001	-1.142	down
Os12g0448900	0	1.018	0.034	1.416		0	4.816	up		0	4.225	up
Os06g0587900	0.178	1.019	1.761	5.106		0.001	2.469	up		0	1.509	up
Os06g0106800	5.596	28.215	6.244	19.75		0	2.348	up		0	1.628	up
Rice_newGene_442	2.402	0.628	0.93	2.886		0	-1.687	down		0.003	1.499	up
Os02g0121700	3.15	20.61	0.349	15.43		0	2.711	up		0	5.262	up
Os09g0478100	2.585	4.747	4.314	10.443		0	1.257	up		0.001	1.278	up
Os03g0106200	1.776	0.446	1.231	3.315		0	-1.941	down		0	1.403	up
Os04g0468600	15.507	30.005	28.518	59.39		0	1.077	up		0.006	1.067	up
Os11g0284032	9.979	3.455	17.664	7.967		0	-1.267	down		0.006	-1.077	down
Os03g0726400	2.984	0.149	2.111	6.624		0	-4.145	down		0	1.594	up
Os03g0264700	0.109	1.428	6.381	0.003		0	3.4	up		0	-6.499	down
Os12g0559934	21.098	44.446	21.92	52.321		0	1.082	up		0.002	1.169	up
Os07g0671000	4375.86	1686.44	3835.56	1614.87		0	-1.375	down		0	-1.5	down
Os02g0697450	4.106	1.274	7.549	2.352		0.002	-1.662	down		0	-1.628	down
Os09g0526650	11.579	5.277	9.942	3.264		0.005	-1.097	down		0	-1.629	down
Os04g0373400	6.223	14.823	2.374	6.642		0	1.284	up		0.001	1.415	up
Os03g0120400	118.535	47.709	67.079	29.8		0	-1.218	down		0	-1.223	down
Os09g0121000	3.341	1.349	3.212	9.327		0	-1.16	down		0	1.401	up
Os03g0103100	66.646	412.532	150.406	453.933		0	2.638	up		0	1.45	up
Os01g0885200	1.293	0	0	2.347		0	-4.335	down		0	4.736	up
Os09g0570100	2.638	7.501	6.976	19.934		0	1.453	up		0	1.624	up
Os02g0313500	1.883	0.487	0.877	3.468		0	-2.039	down		0	1.966	up
Os06g0102100	47.733	20.482	96.224	38.322		0	-1.188	down		0	-1.31	down
Os03g0580200	0.661	6.08	33.101	14.021		0	3.132	up		0.001	-1.342	down
Os01g0290700	4.592	8.921	4.998	10.451		0	1.723	up		0.009	1.073	up
Os01g0170000	6.102	13.533	13.078	5.78		0	1.165	up		0.005	-1.217	down
Os10g0543500	10.115	32.89	7.672	19.074		0	1.711	up		0.003	1.254	up
Os01g0374200	0	0.516	0.761	0.002		0.004	4.025	up		0	-4.161	down
Os02g0269200	91.62	42.629	83.486	34.378		0	-1.305	down		0.002	-1.184	down
Os03g0797500	1.169	33.661	0	10.396		0	4.819	up		0	6.489	up
Os04g0322100	1.385	7.687	2.206	8.639		0	2.447	up		0	1.866	up
Os08g0139700	12.203	70.193	21.999	80.132		0	2.568	up		0	1.782	up
Os07g0539100	0.546	8.287	1.117	8.719		0	3.95	up		0	3.02	up
Os09g0569800	0.731	2.577	2.853	6.176		0	2.064	up		0.002	1.203	up
Os04g0180400	1.061	9.694	1.176	5.25		0	3.18	up		0	2.083	up
Os05g0464300	130.04	56.051	166.417	71.287		0.001	-1.244	down		0	-1.887	down
Os06g0147100	1421.35	537.535	638.818	272.499		0	-1.397	down		0	-1.421	down
Os12g0431100	1.659	14.53	3.981	30.805		0	3.113	up		0	2.904	up
Os08g0375400	15.474	4.131	41.767	13.322		0	-1.859	down		0	-1.71	down
Rice_newGene_1659	3.755	20.581	8.47	33.626		0	2.403	up		0	1.796	up
Os03g0225150	0	8.624	4.783	0		0	4.941	up		0.006	-3.688	down
Os03g0431800	2.471	0.752	2.57	6.851		0	-1.656	down		0	1.4	up
Os04g0606200	190.342	57.806	182.735	38.925		0	-1.758	down		0	-2.945	down
Os02g0286933	5.624	1.98	17.088	5.579		0.002	-1.641	down		0.002	-1.277	down
Os07g0605400	709.54	316.004	193.318	85.702		0	-1.163	down		0	-1.387	down
Os08g0119800	5401.56	2572.02	3571.68	1358.53		0	-1.054	down		0	-1.474	down
Os08g0547350	12.253	4.164	18.655	7.835		0.002	-1.418	down		0.005	-1.303	down
Os10g0524600	5.028	1.866	17.543	5.837		0	-1.398	down		0	-1.598	down
Os12g0628600	38.016	212.288	130.957	35.502		0	2.454	up		0	-1.951	down
Os03g0159100	5.194	18.685	5.585	13.723		0	1.781	up		0.001	1.238	up
Os01g0217500	4.463	9.497	4.652	11.581		0.001	1.148	up		0.001	1.346	up
Os06g0322400	0.287	1.698	15.498	35.254		0.001	2.699	up		0.001	1.2	up
Os01g0922700	523.072	233.474	318.141	189.109		0	-1.178	down		0.001	-1.211	down
Os02g0655300	0	18.534	0.133	4.485		0	7.394	up		0	4.165	up
Os01g0124200	2.128	27.621	20.354	63.447		0	3.655	up		0	1.573	up
Os09g0422500	1.069	0.111	2.282	0.422		0	-3.186	down		0	-2.365	down
Os10g0416500	5.964	20.242	6.061	31.357		0	1.761	up		0	2.309	up
Os01g0382000	27.603	146.933	17.949	137.81		0	2.421	up		0	2.812	up
Os03g0180900	11.625	67.157	8.843	30.58		0	2.533	up		0	1.704	up
Rice_newGene_2189	21.495	7.721	13.966	5.216		0	-1.471	down		0	-1.487	down
Os04g0395800	0.494	9.44	0.658	8.792		0	3.872	up		0	3.334	up
Os06g0581500	3.656	19.009	27.598	79.591		0	2.454	up		0	1.479	up
Os02g0229900	50.302	11.519	13.581	4.401		0	-2.097	down		0.001	-1.673	down
Os03g0435300	6.625	1.828	3.735	0.882		0	-1.801	down		0	-2.047	down
Os01g0773600	63.789	30.846	41.108	19.7		0	-1.034	down		0.003	-1.096	down
Rice_newGene_450	0.342	1.156	0.295	1.066		0	1.78	up		0.005	1.751	up
Os03g0838400	8.025	39.616	20.801	47.332		0	2.317	up		0.001	1.155	up
Os12g0115700	10.344	2.823	21.003	6.555		0	-1.825	down		0	-1.607	down
Os04g0266400	9.769	4.371	12.206	25.948		0	-1.27	down		0.006	1.061	up
Os04g0487200	3.437	10.805	9.483	0		0	1.677	up		0	-7.476	down
Os02g0589700	5.527	1.969	13.28	4.626		0	-1.367	down		0	-1.365	down
Os07g0522500	7.903	56.998	18.356	62.886		0	2.753	up		0	1.747	up
Os06g0104100	1.459	0	0.004	1.83		0.003	-4.075	down		0.001	3.944	up
Os04g0581000	3.947	14.559	8.661	20.655		0	1.896	up		0.002	1.206	up
Os07g0435400	691.993	338.261	434.997	199.164		0	-1.008	down		0.009	-1.136	down
Os06g0129200	3.769	1.234	0	1.36		0.004	-1.597	down		0.001	3.884	up
Os01g0186600	3.129	15.45	16.297	50.275		0	2.282	up		0	1.54	up
Os03g0162500	11.767	5.608	18.228	8.147		0.006	-1.048	down		0.003	-1.206	down
Os05g0559900	5.719	3.564	6.757	17.011		0.002	-1.032	down		0	1.295	up
Os04g0688500	0.07	12.574	0.065	1.81		0	6.519	up		0	3.46	up
Os07g0559550	67.545	30.271	33.745	12.45		0.01	-1.172	down		0.007	-1.849	down
Os01g0864500	3.299	17.923	11.199	0.417		0	2.417	up		0	-4.575	down
Os05g0460000	19.664	7.543	21.352	5.024		0	-1.356	down		0	-2.099	down
Os04g0474800	5.049	15.892	6.004	19.685		0	1.743	up		0	1.734	up
Os10g0482000	23.728	0.974	78.452	15.71		0.01	-3.924	down		0.005	-2.307	down
Os03g0772600	0.001	6.179	3.224	0.924		0	6.853	up		0.001	-1.797	down
Os04g0233400	20.778	5.862	20.785	6.529		0	-1.794	down		0	-1.704	down
Os05g0202500	14.301	3.386	3.836	15.931		0	-2.38	down		0	1.931	up
Os02g0589000	20.365	4.429	32.654	11.062		0	-2.176	down		0	-1.585	down
Os01g0298400	0.351	6.368	2.176	8.416		0	3.99	up		0	1.857	up
Os02g0470000	0.55	0.002	0.937	0		0.01	-3.924	down		0	-4.259	down
Os09g0417600	3.609	9.515	4.583	15.588		0	1.392	up		0	1.715	up
Os04g0316200	1.512	6.874	1.853	8.851		0	2.172	up		0	2.116	up
Os07g0510600	21.383	5.768	31.721	13.487		0	-1.864	down		0	-1.254	down
Os03g0347300	1.513	0.594	1.558	5.566		0	-1.32	down		0	1.7	up
Os12g0556500	0.826	2.452	1.943	7.157		0.001	1.521	up		0	1.86	up
Os11g0592000	13.302	43.098	7.471	41.102		0	1.696	up		0	2.296	up
Os07g0539700	6.458	19.918	6.654	17.116		0	1.629	up		0	1.341	up
Rice_newGene_1949	8.629	3.081	30.922	14.249		0	-1.468	down		0.002	-1.156	down
Os06g0591200	44.121	294.901	27.929	312.433		0	2.739	up		0	3.298	up
Os08g0141400	0.982	2.891	1.152	3.92		0	1.629	up		0	1.736	up
Os02g0761500	12.433	3.438	11.522	0.694		0.001	-1.817	down		0	-3.696	down
Os05g0375400	20.517	8.548	50.181	19.111		0	-1.244	down		0	-1.429	down
Os04g0282400	1349.61	586.737	1734.48	612.313		0	-1.196	down		0	-1.698	down
Os09g0439200	25.649	70.878	15.792	39.675		0	1.506	up		0	1.374	up
Os11g0530650	44.229	7.821	104.137	41.718		0	-2.479	down		0	-1.368	down
Os03g0219700	0.007	1.447	2.156	5.407		0	5.092	up		0.005	1.299	up
Os09g0441000	2.021	0.414	2.441	0.863		0	-2.229	down		0.005	-1.478	down
Os01g0275900	7.152	4.233	8.008	16.497		-	-	-		0.005	1.063	up
Os03g0129400	48.529	27.626	11.238	41.431		-	-	-		0.002	1.567	up
Os01g0873900	12.803	12.228	15.192	32.708		-	-	-		0.004	1.078	up
Os04g0489100	1.311	1.626	1.413	3.365		-	-	-		0.004	1.276	up
Os08g0517001	81.465	68.198	88.205	46.418		-	-	-		0.005	-1.197	down
Os06g0278000	0	0.043	6.39	1.741		-	-	-		0	-1.952	down
Os11g0117600	0.717	1.868	0.199	2.329		-	-	-		0.004	2.939	up
Rice_newGene_2134	1.581	0.491	0.735	3.469		-	-	-		0	2.121	up
Os10g0422000	5.212	4.056	5.89	19.97		-	-	-		0	1.833	up
Os12g0194100	1.04	0.777	1.58	4.446		-	-	-		0.002	1.482	up
Os12g0577100	2.643	2.19	2.659	6.606		-	-	-		0.007	1.17	up
Os08g0169600	11.071	6.21	6.59	21.357		-	-	-		0	1.499	up
Os01g0777500	4.355	4.982	6.857	10.044		-	-	-		0.007	1.139	up
Os08g0535900	0	0	2.719	161.912		-	-	-		0	4.606	up
Os02g0216500	4.241	2.47	2.508	0.386		-	-	-		0	-2.585	down
Os02g0834100	75.379	66.055	82.522	37.692		-	-	-		0	-1.583	down
Os07g0565500	1.447	1.09	1.897	0.236		-	-	-		0.002	-2.781	down
Os07g0131375	1.05	1.336	0.296	1.596		-	-	-		0.001	2.279	up
Os05g0448700	0	0	90.767	49.511		-	-	-		0.006	-1.236	down
Os02g0317600	5.479	3.366	4.531	1.014		-	-	-		0.003	-2.067	down
Os06g0606401	62.442	38.679	41.132	19.442		-	-	-		0.006	-1.193	down
Os12g0209800	9.596	7.954	1.263	3.364		-	-	-		0	1.467	up
Rice_newGene_405	2.985	2.968	4.368	11.504		-	-	-		0	1.373	up
Os06g0542100	9.326	7.921	0.003	6.996		-	-	-		0.003	3.756	up
Os07g0690200	73.563	51.065	48.262	18.148		-	-	-		0.001	-1.782	down
Os05g0495300	6.042	7.139	9.809	28.069		-	-	-		0	1.73	up
Os03g0819700	0.789	0.697	0.47	2		-	-	-		0.002	1.955	up
Os02g0709900	8.606	7.528	9.963	30.441		-	-	-		0	1.614	up
Os03g0293850	7.857	2.25	3.961	16.119		-	-	-		0	1.255	up
Rice_newGene_763	1.018	0.4	0.492	2.237		-	-	-		0	2.088	up
Os07g0469200	1557.04	1007.46	1285.05	756.158		-	-	-		0	-1.632	down
Os06g0600700	2.644	2.035	1.726	4.477		-	-	-		0.003	1.487	up
Os05g0148700	5.874	4.087	6.449	14.677		-	-	-		0.004	1.108	up
Os09g0273600	0	0	15.608	2.395		-	-	-		0	-2.707	down
Os11g0474100	0	0	311.766	149.423		-	-	-		0.001	-1.182	down
Os03g0306200	4.143	2.808	4.19	11.39		-	-	-		0.004	1.114	up
Os06g0292400	0.123	0.29	1.017	2.631		-	-	-		0.002	1.345	up
Os11g0669100	0.186	0.329	3.543	8.608		-	-	-		0.002	1.245	up
Os03g0786900	2.356	2.497	2.876	6.312		-	-	-		0.006	1.103	up
Os01g0679000	5.872	3.916	4.197	9.054		-	-	-		0.006	1.181	up
Rice_newGene_1122	0.576	0.32	0.45	1.575		-	-	-		0.001	1.73	up
Os03g0203100	1.557	0.996	1.714	4.524		-	-	-		0	1.399	up
Os09g0409950	5.758	3.153	5.561	16.599		-	-	-		0	1.296	up
Os01g0388500	1.477	1.746	2.157	8.184		-	-	-		0	1.409	up
Os02g0749500	2.071	1.98	1.955	5.3		-	-	-		0	1.417	up
Os06g0661700	0.719	1.22	0.964	2.907		-	-	-		0.001	1.534	up
Rice_newGene_1598	0	0	1.043	0.054		-	-	-		0.01	-3.616	down
Os06g0493100	255.418	303.554	48.439	399.662		-	-	-		0	2.5	up
Os01g0217900	5.235	7.437	7.822	32.422		-	-	-		0	1.441	up
Os10g0550000	0.805	0.711	0.982	3.207		-	-	-		0	1.682	up
Os03g0840500	1.223	1.107	3.149	6.879		-	-	-		0.005	1.111	up
Os03g0747600	1.931	1.142	2.246	5.071		-	-	-		0.005	1.101	up
Os01g0768700	1.509	0.644	1.143	3.642		-	-	-		0	1.39	up
Os11g0444800	111.043	66.351	24.163	4.249		-	-	-		0	-2.554	down
Os01g0767000	12.464	10.137	11.834	40.663		-	-	-		0	1.7	up
Os11g0485500	255.355	244.813	310.57	184.274		-	-	-		0.01	-1.032	down
Os10g0446600	0.763	0.351	2.733	2.878		-	-	-		0.001	1.582	up
Rice_newGene_2222	15.828	21.383	180.13	696.434		-	-	-		0	1.809	up
Rice_newGene_1653	5.349	4.424	3.628	8.858		-	-	-		0	1.389	up
Os04g0387600	189.875	150.163	191.348	52.506		-	-	-		0	-2.707	down
Os03g0387900	10.279	10.916	8.483	18.598		-	-	-		0.007	1.051	up
Os03g0277100	0	0	0	3.686		-	-	-		0	4.477	up
Os02g0511500	8.454	6.415	8.533	20.601		-	-	-		0	1.226	up
Os03g0779000	1.691	1.463	0	1.529		-	-	-		0.01	3.616	up
Os09g0524500	28.475	24.52	32.304	11.045		-	-	-		0.002	-1.868	down
Os04g0269800	1.902	1.072	2.459	10.981		-	-	-		0.008	1.122	up
Os08g0441900	0.05	0.175	0.09	0.548		-	-	-		0	2.442	up
Os05g0156800	6.058	5.33	7.598	17.725		-	-	-		0	1.275	up
Os06g0291800	0.41	0.389	0.246	1.015		-	-	-		0.001	2.005	up
Os12g0141400	1.858	1.923	3.089	10.57		-	-	-		0.002	1.672	up
Os02g0531450	43.904	30.246	20.785	4.362		-	-	-		0	-2.338	down
Os08g0496900	2.167	3.233	3.288	7.599		-	-	-		0.005	1.174	up
Rice_newGene_1076	7.891	6.741	5.768	0.772		-	-	-		0.001	-2.826	down
Os03g0707300	3.936	3.478	3.665	8.975		-	-	-		0	1.29	up
Os12g0556200	0.904	2.169	1.326	5.068		-	-	-		0	1.834	up
Os10g0466800	124.187	136.072	234.452	110.427		-	-	-		0	-1.443	down
Rice_newGene_1134	0.208	0.552	0.318	2.138		-	-	-		0.006	2.391	up
Os06g0474900	1.588	2.058	3.581	6.731		-	-	-		0.004	1.129	up
Os05g0589400	5.786	3.008	7.347	2.106		-	-	-		0	-1.842	down
Os03g0836600	0.572	0.307	2.231	0.166		-	-	-		0.004	-3.243	down
Os12g0233600	1.224	1.113	2.129	6.286		-	-	-		0.001	1.525	up
Os08g0491000	3.127	2.403	3.255	7.296		-	-	-		0	1.444	up
Os03g0321500	3.856	3.292	4.699	11.001		-	-	-		0.001	1.214	up
Os01g0725000	59.704	87.171	155.903	58.689		-	-	-		0	-2.209	down
Os02g0799600	80.097	72.563	117.585	53.237		-	-	-		0	-1.362	down
Rice_newGene_2913	2.018	1.12	0.981	3.192		-	-	-		0.003	1.66	up
Rice_newGene_2389	0	0.001	0	3.537		-	-	-		0.003	3.756	up
Os11g0204800	134.034	86.245	130.315	84.918		-	-	-		0.007	-1.277	down
Os10g0570001	2.417	6.384	0	2.84		-	-	-		0.001	3.884	up
Os02g0566000	49.542	38.874	92.295	38.451		-	-	-		0	-2.023	down
Os04g0625300	2.736	3.38	2.068	4.089		-	-	-		0.004	1.143	up
Os03g0125300	17.919	10.847	22.268	53.724		-	-	-		0	1.232	up
Os01g0337600	5.699	4.047	6.136	13.977		-	-	-		0	1.211	up
Os07g0173601	0	0	14.226	5.918		-	-	-		0.001	-1.513	down
Rice_newGene_2829	2.683	1.639	4.555	10.34		-	-	-		0.004	1.121	up
Os06g0152600	14.11	7.319	40.296	13.476		-	-	-		0.001	-1.96	down
Os01g0647200	176.877	148.844	211.816	87.441		-	-	-		0.001	-2.621	down
Os01g0773200	4.467	3.169	3.981	7.079		-	-	-		0.009	1.117	up
Os04g0467100	1.729	1.565	2.046	4.779		-	-	-		0.005	1.221	up
Os05g0462301	3.115	4.036	3.426	7.123		-	-	-		0.007	1.067	up
Os07g0206750	22.596	17.7	28.323	8.8		-	-	-		0.001	-1.938	down
Os01g0652100	0.124	0	1.309	0.106		-	-	-		0.004	-3.243	down
Os02g0162733	1.776	1.591	1.844	5.912		-	-	-		0	1.801	up
Os11g0639000	3.26	1.975	2.361	8.141		-	-	-		0	1.711	up
Os10g0364900	10.712	10.372	18.338	0.695		-	-	-		0	-4.002	down
Os04g0667600	25.413	43.532	47.307	20.655		-	-	-		0.001	-1.39	down
Os04g0311100	9.485	4.218	5.347	8.079		-	-	-		0.007	1.091	up
Os11g0245800	0.411	0.439	0.924	2.25		-	-	-		0	2.29	up
Os05g0577800	1.897	2.945	1.547	4.33		-	-	-		0.006	1.362	up
Os01g0238287	95.28	56.553	53.326	23.096		-	-	-		0.001	-1.418	down
Os02g0595100	0	0	0	2.09		-	-	-		0	4.436	up
Os03g0206800	85.281	76.153	77.428	33.579		-	-	-		0.001	-1.498	down
Os03g0722200	725.448	581.573	660.053	555.718		-	-	-		0.003	-1.117	down
Rice_newGene_523	0	0.067	0	0.991		-	-	-		0.006	3.688	up
Os11g0485900	0.415	0.56	0.756	1.811		-	-	-		0	1.483	up
Os12g0562232	43.545	47.946	48.348	17.855		-	-	-		0	-1.651	down
Os06g0731950	3.225	2.995	1.133	5.973		-	-	-		0.002	1.517	up
Os01g0540800	6.004	3.377	5.191	11.929		-	-	-		0.007	1.088	up
Os05g0461600	20.864	13.172	29.027	5.629		-	-	-		0	-2.515	down
Os03g0803700	0.964	0.787	1.753	3.464		-	-	-		0.003	1.134	up
Os11g0549650	5.018	6.242	4.47	11.213		-	-	-		0.002	1.364	up
Os03g0589300	0.053	0	0.137	0.839		-	-	-		0.007	2.497	up
Os07g0173300	1.995	0.994	3.074	5.148		-	-	-		0.007	1.078	up
Os12g0539700	6.033	6.876	8.924	12.333		-	-	-		0.003	1.125	up
Os02g0749000	0.946	1.044	0.845	5.554		-	-	-		0.002	1.487	up
Os02g0316900	0.053	0.011	2.786	5.587		-	-	-		0.007	1.116	up
Os04g0657900	746.472	410.882	469.532	312.52		-	-	-		0	-1.526	down
Os04g0534500	0.334	0	1.23	0		-	-	-		0.01	-3.616	down
Os02g0469000	1.879	2.024	0	2.061		-	-	-		0.003	3.756	up
Os04g0111500	7.334	9.239	10.64	18.736		-	-	-		0	1.244	up
Os05g0103400	1736.23	1520.84	1573.26	1389.3		-	-	-		0.007	-1.049	down
Os04g0314500	0	0	156.064	68.567		-	-	-		0	-1.395	down
Os03g0738200	9.466	1.604	4.961	17.349		-	-	-		0.001	1.191	up
Os01g0115100	0	0	2.482	6.482		-	-	-		0.004	1.52	up
Os11g0159000	2.794	2.275	2.088	5.349		-	-	-		0.001	1.274	up
Os07g0631050	91.915	68.062	97.15	40.347		-	-	-		0	-1.438	down
Os05g0107300	3.357	2.606	3.567	7.421		-	-	-		0.009	1.051	up
Os09g0340400	0.807	0.635	3.466	0.009		-	-	-		0.006	-3.688	down
Os09g0290900	0.922	1.185	0.515	4.258		-	-	-		0.001	1.889	up
Rice_newGene_1865	26.171	25.254	20.85	6.459		-	-	-		0	-1.672	down
Os06g0614400	0	0	638.568	692.512		-	-	-		0.007	-1.562	down
Os07g0258100	1.392	0.507	1.483	4.761		-	-	-		0	1.537	up
Os02g0722300	0	0.072	0.002	1.66		-	-	-		0	5.041	up
Os10g0485100	0.987	0.87	1.074	3.006		-	-	-		0.005	1.402	up
Os04g0568800	1.294	0.571	1.344	2.344		-	-	-		0.003	1.284	up
Os03g0746700	84.962	50.68	54.213	25.072		-	-	-		0.001	-1.164	down
Os01g0222600	1619.08	985.336	1140.44	663.055		-	-	-		0	-1.197	down
Os01g0734501	151.077	84.957	99.01	46.375		-	-	-		0.002	-1.12	down
Rice_newGene_2866	2.026	1.079	41.897	90.992		-	-	-		0.006	1.057	up
Os05g0449100	1.823	1.704	2.693	0.569		-	-	-		0	-2.179	down
Os07g0204400	4.72	2.429	35.602	4.159		-	-	-		0	-3.607	down
Rice_newGene_3142	0.401	1.621	0	1.123		-	-	-		0.002	3.822	up
Os03g0685700	7.94	3.73	9.377	13.007		-	-	-		0.008	1.058	up
Os01g0498200	7.392	6.54	10.413	27.096		-	-	-		0	1.353	up
Os02g0124700	1.507	1.06	2.018	4.42		-	-	-		0	1.543	up
Rice_newGene_2243	2.238	2.392	3.587	0.532		-	-	-		0	-2.585	down
Os02g0445700	0.184	0.575	0.327	3.386		-	-	-		0.004	2.939	up
Os02g0469200	4.924	3.873	4.548	12.183		-	-	-		0.002	1.148	up
Os07g0632600	12.705	9.965	11.956	26.945		-	-	-		0	1.321	up
Rice_newGene_148	0.471	0	0.463	2.937		-	-	-		0	2.585	up
Os06g0646100	200.14	314.715	331.059	151.23		-	-	-		0	-1.399	down
Os03g0681201	7.413	7.774	5.146	7.14		-	-	-		0.001	1.159	up
Rice_newGene_394	1.052	1.685	0.821	4.588		-	-	-		0.002	2.309	up
Os09g0378300	0.433	0.994	1.933	0		-	-	-		0	-6.06	down
Os03g0381100	1.304	1.276	0.839	2.775		-	-	-		0.002	1.616	up
Os07g0203275	2.08	1.459	2.127	6.07		-	-	-		0	1.533	up
Os08g0343300	6.132	3.464	9.328	22.442		-	-	-		0	1.263	up
Os07g0669000	0.909	0.591	0.655	1.676		-	-	-		0.002	1.345	up
Os02g0654400	6.943	5.142	7.506	15.293		-	-	-		0.009	1.037	up
Os06g0128400	2.284	1.756	2.382	5.899		-	-	-		0.001	1.279	up
Os10g0456900	1.71	1.133	2.312	4.599		-	-	-		0.001	1.242	up
Os06g0588900	2.403	2.445	5.33	1.225		-	-	-		0	-2.131	down
Os01g0100100	5.073	4.243	5.702	12.175		-	-	-		0.005	1.077	up
Os07g0669800	1.576	1.146	1.715	5.046		-	-	-		0	1.547	up
Os09g0569100	4.031	6.987	6.21	14.805		-	-	-		0.003	1.206	up
Os07g0162300	15.156	8.345	14.153	33.876		-	-	-		0.001	1.196	up
Os01g0384800	16.472	17.862	29.305	0.409		-	-	-		0	-5.216	down
Os08g0116566	3.154	1.326	2.509	6.74		-	-	-		0	1.595	up
Os10g0565300	1.574	1.414	2.267	6.078		-	-	-		0	1.525	up
Os02g0470400	2.833	2.799	4.86	11.005		-	-	-		0.003	1.106	up
Os03g0266300	40.302	27.901	45.95	22.403		-	-	-		0.007	-1.144	down
Os02g0771600	280.045	201.816	240.678	115.847		-	-	-		0.01	-1.054	down
Os03g0399532	0.661	0.684	0.775	2.242		-	-	-		0	1.525	up
Os03g0801800	2.156	1.249	1.633	3.775		-	-	-		0.009	1.192	up
Os09g0528100	117.426	89.318	93.086	46.679		-	-	-		0.001	-1.489	down
Os06g0598800	0.367	0.883	0.319	2.434		-	-	-		0	2.793	up
Os06g0172600	967.788	846.412	1070.3	1016.9		-	-	-		0.001	-1.235	down
Os01g0662300	230.133	185.145	298.343	105.307		-	-	-		0	-2.953	down
Os12g0623950	34.674	15.986	34.82	3.199		-	-	-		0	-3.735	down
Os08g0524501	167.428	185.299	158.853	99.801		-	-	-		0.002	-1.311	down
Os11g0484450	193.186	260.082	229.337	139.098		-	-	-		0	-1.409	down
Os06g0589300	0.164	0.166	0.15	0.886		-	-	-		0.002	2.309	up
Os04g0209200	0.48	0.56	0.392	1.22		-	-	-		0.005	1.581	up
Rice_newGene_1089	0.676	1.014	0.705	2.428		-	-	-		0	1.753	up
Os02g0703600	1.823	3.278	47.974	18.962		-	-	-		0	-1.306	down
Os08g0472800	6.127	6.293	15.643	7.562		-	-	-		0.01	-1.068	down
Os03g0322700	6.839	7.234	8.321	2.89		-	-	-		0.005	-1.548	down
Os04g0550500	25.101	21.173	20.829	9.921		-	-	-		0.007	-1.106	down
Os12g0579000	6.477	5.852	9.112	19.781		-	-	-		0.002	1.135	up
Os02g0730000	1.765	2.823	0.194	1.281		-	-	-		0.006	2.391	up
Os02g0110101	342.583	248.937	285.661	136.624		-	-	-		0.001	-1.144	down
Os10g0564150	29.547	20.873	22.465	8.607		-	-	-		0.003	-1.509	down
Os06g0498400	31.047	24.321	39.406	91.675		-	-	-		0.004	1.106	up
Os01g0873200	41.952	55.227	57.981	20.073		-	-	-		0	-1.901	down
Os07g0673550	4814.35	3061.66	3900.72	2065.52		-	-	-		0.007	-1.117	down
Os01g0532300	36.435	34.323	44.361	20.073		-	-	-		0.001	-1.204	down
Os07g0510400	4.552	3.156	7.538	2.291		-	-	-		0	-1.75	down
Os01g0735300	2.112	0.764	4.267	1.181		-	-	-		0	-1.852	down
Os05g0344200	524.513	411.625	548.265	252.445		-	-	-		0	-1.219	down
Os07g0569100	26.706	34.388	77.282	31.648		-	-	-		0	-1.33	down
Os09g0516800	0.001	0	11.314	0.034		-	-	-		0	-5.445	down
Os03g0343300	1.746	1.568	2.263	5.373		-	-	-		0.005	1.166	up
Os06g0674000	8.951	5.891	16.791	36.504		-	-	-		0.004	1.086	up
Rice_newGene_114	0.214	1.057	1.667	8.249		-	-	-		0	2.268	up
Os05g0514400	0.322	0.381	2.017	0.512		-	-	-		0.003	-1.952	down
Os07g0133601	0.497	0.578	5.995	1.522		-	-	-		0	-2.003	down
Os11g0153500	10.513	9.026	16.663	5.387		-	-	-		0	-1.669	down
Os10g0442900	1.779	2.26	1.597	3.945		-	-	-		0.001	1.294	up
Os09g0417400	4.165	2.959	3.915	1.522		-	-	-		0.003	-1.459	down
Os03g0673600	150.166	97.362	137.165	72.723		-	-	-		0.003	-1.134	down
Os01g0909400	9.98	10.544	20.528	8.785		-	-	-		0.001	-1.26	down
Os04g0520700	37	29.933	63.022	23.57		-	-	-		0	-1.517	down
Os12g0596300	23.749	11.888	22.263	6.354		-	-	-		0	-1.846	down
Os09g0517100	0.925	2.203	2.425	5.557		-	-	-		0.001	1.477	up
Os06g0603400	0.89	3.001	0.002	4.281		-	-	-		0	4.834	up
Os06g0715200	297.577	224.616	257.378	129.073		-	-	-		0.004	-1.081	down
Os10g0539400	2.589	4.764	3.704	1.037		-	-	-		0.004	-1.82	down
Os02g0179500	4.577	3.458	7.61	1.31		-	-	-		0	-2.486	down
Os03g0409100	20.613	15.171	16.141	6.862		-	-	-		0.002	-1.27	down
Rice_newGene_2613	34.575	23.142	50.659	19.022		-	-	-		0	-1.501	down
Os08g0140500	2.191	2.055	0.902	2.995		-	-	-		0.004	1.641	up
Os08g0101700	193.969	135.684	156.685	64.475		-	-	-		0	-1.346	down
Os03g0291500	0	0.067	0.454	2.675		-	-	-		0	2.41	up
Os07g0533000	9.403	5.044	6.538	2.472		-	-	-		0.002	-1.415	down
Os03g0850400	1.607	1.381	2.785	6.842		-	-	-		0.004	1.269	up
Os02g0689800	2.238	2.306	3.225	6.435		-	-	-		0.009	1.049	up
Os08g0451700	0.944	1.087	1.27	2.453		-	-	-		0.001	1.418	up
Os01g0634300	0.983	0.541	1.011	3.428		-	-	-		0	1.75	up
Os08g0520500	22.756	6.202	5.189	10.941		-	-	-		0.006	1.064	up
Os02g0581000	2297.14	1386.21	1843.6	406.638		-	-	-		0	-2.195	down
Os02g0764100	21.486	11.198	22.57	10.647		-	-	-		0.009	-1.137	down
Os10g0323000	0	0	3.268	7.662		-	-	-		0.003	1.234	up
Os08g0546100	1.64	1.912	9.161	3.033		-	-	-		0	-1.577	down
Rice_newGene_3187	0.129	0.266	0	2.621		-	-	-		0	5.402	up
Os12g0458100	0.053	0.142	0	1.093		-	-	-		0.001	3.884	up
Os04g0640750	0.49	0	2.595	0		-	-	-		0.001	-3.944	down
Os05g0539400	4.395	7.972	6.236	16.153		-	-	-		0.001	1.167	up
Rice_newGene_1135	0	0.423	0.088	2.321		-	-	-		0.001	3.356	up
Os08g0167800	0	0.074	0.077	1.281		-	-	-		0	3.265	up
Os12g0476200	10.309	9.663	17.269	38.843		-	-	-		0.004	1.117	up
Os01g0606000	2.68	0.949	24.971	9.961		-	-	-		0	-1.415	down
Os01g0605700	12.874	8.023	17.242	5.42		-	-	-		0	-1.746	down
Os07g0112700	0.507	1.05	46.782	13.801		-	-	-		0	-1.848	down
Os01g0124000	234.228	347.237	79.064	265.724		-	-	-		0	1.655	up
Os01g0127600	16.924	29.474	0.155	6.014		-	-	-		0	3.855	up
Os02g0193800	2.783	1.821	2.749	5.911		-	-	-		0	1.344	up
Os06g0622800	1.245	1.065	1.411	2.811		-	-	-		0.003	1.207	up
Os08g0129300	51.07	53.181	50.439	19.38		-	-	-		0	-1.404	down
Os05g0215033	15.178	8.749	72.329	34.515		-	-	-		0.001	-1.174	down
Os06g0297800	2.584	4.43	3.825	7.13		-	-	-		0.003	1.145	up
Os01g0128800	6.075	5.778	7.794	19.731		-	-	-		0	1.302	up
Rice_newGene_438	0.088	0	11.916	5.305		-	-	-		0.003	-1.186	down
Os03g0730800	1.828	1.147	1.546	2.855		-	-	-		0.001	1.444	up
Os08g0517200	16.999	15.172	13.908	26.472		-	-	-		0.005	1.071	up
Rice_newGene_1870	1.229	1.223	1.763	6.737		-	-	-		0	1.83	up
Os05g0507300	36.674	62.693	70.488	241.126		-	-	-		0	1.752	up
Os01g0895600	125.316	190.158	137.235	315.196		-	-	-		0.001	1.177	up
Os01g0956200	16.583	21.849	57.733	24.181		-	-	-		0	-1.281	down
Os03g0736900	254.04	359.142	233.903	116.518		-	-	-		0.002	-1.12	down
Os02g0525100	52.625	28.453	85.066	43.427		-	-	-		0.004	-1.204	down
Os11g0156750	1.51	0.609	34.145	0.607		-	-	-		0	-5.616	down
Os05g0344400	13.13	10.659	15.576	6.184		-	-	-		0.003	-1.407	down
Rice_newGene_109	0.782	1.602	1.613	4.759		-	-	-		0	1.523	up
Os04g0607500	0.322	0.648	0.263	1.806		-	-	-		0	2.499	up
Os05g0113300	10.781	7.387	9.601	4.577		-	-	-		0.008	-1.079	down
Os06g0543500	75.333	58.314	109.673	38.767		-	-	-		0	-1.641	down
Os11g0170300	2.902	4.029	3.19	7.543		-	-	-		0.005	1.214	up
Os10g0499400	26.468	24.744	31.368	15.145		-	-	-		0.006	-1.101	down
Os06g0716100	23.307	15.593	60.253	19.937		-	-	-		0	-1.737	down
Os01g0375100	0	0	0.035	0.67		-	-	-		0	3.735	up
Os06g0535300	0	0	0	0.736		-	-	-		0	4.594	up
Os11g0578100	1.094	0.637	0.206	0.882		-	-	-		0.004	2.037	up
Os07g0497000	10.692	8.77	13.614	27.33		-	-	-		0.005	1.068	up
Os02g0526700	3.272	1.612	32.357	11.777		-	-	-		0	-1.482	down
Os11g0482500	0.995	0.674	0.847	2.466		-	-	-		0.001	1.499	up
Os05g0110100	1373.17	806.444	992.587	126.987		-	-	-		0	-3.123	down
Os05g0516100	7.077	5.178	16.186	4.05		-	-	-		0.001	-2.142	down
Os05g0562400	7.534	6.48	8.955	22.449		-	-	-		0	1.321	up
Os06g0255200	12.966	11.749	16.947	36.628		-	-	-		0.001	1.147	up
Os12g0170800	1.557	5.238	3.531	15.51		-	-	-		0	2.125	up
Os06g0635250	94.099	57.654	60.54	29.95		-	-	-		0.005	-1.108	down
Os06g0341600	0.978	0.391	0.682	2.228		-	-	-		0	1.652	up
Os04g0415401	5.873	4.68	4.294	0.851		-	-	-		0.003	-2.274	down
Os09g0521700	2.627	1.513	1.563	3.644		-	-	-		0.001	1.399	up
Os03g0819400	26.013	14.774	15.849	6.742		-	-	-		0.009	-1.3	down
Os06g0318566	13.364	15.826	42.209	10.523		-	-	-		0	-2.165	down
Os01g0795400	0.065	0.059	0.658	1.631		-	-	-		0.003	1.765	up
Os02g0169800	1.529	1.055	1.109	3.467		-	-	-		0.001	1.748	up
Rice_newGene_406	1.424	0.693	1.039	4.246		-	-	-		0	2.123	up
Os02g0438200	4.251	3.252	4.391	9.237		-	-	-		0.006	1.107	up
Os06g0690200	2.963	4.842	4.974	10.175		-	-	-		0.008	1.058	up
Os07g0534100	1.328	3.909	1.594	4.062		-	-	-		0	1.568	up
Os07g0537900	0.12	0.48	1.172	3.345		-	-	-		0.002	1.475	up
Os06g0689600	1.139	1.804	1.115	4.031		-	-	-		0	1.849	up
Os07g0540600	1.507	2.724	5.17	12.784		-	-	-		0.002	1.266	up
Os06g0641800	39.843	38.211	56.365	21.09		-	-	-		0	-1.652	down
Os04g0407900	0.203	0	0.838	0		-	-	-		0.01	-3.616	down
Os09g0528700	294.248	160.999	259.422	120.358		-	-	-		0.004	-1.117	down
Os08g0152300	125.334	100.264	68.26	34.134		-	-	-		0.008	-1.038	down
Os04g0101550	6.901	5.788	10.394	4.444		-	-	-		0.003	-1.25	down
Os09g0555150	0.063	0.056	1.395	0.054		-	-	-		0	-4.002	down
Os12g0481100	5.412	2.749	5.468	12.363		-	-	-		0.002	1.156	up
Os02g0799700	84.114	60.418	188.028	58.038		-	-	-		0	-1.794	down
Os01g0104800	5.874	4.452	5.586	14.6		-	-	-		0	1.345	up
Os03g0800100	4.663	3.778	4.71	10.54		-	-	-		0.006	1.102	up
Os01g0916800	3.293	3.167	4.408	9.602		-	-	-		0.003	1.104	up
Os04g0609100	1.679	1.546	1.093	5.578		-	-	-		0	2.308	up
Os05g0567400	5.073	4.746	7.028	16.098		-	-	-		0.001	1.175	up
Os02g0636300	4.582	3.277	0.006	3.23		-	-	-		0	5.776	up
Os03g0213400	2.953	3.039	3.933	7.835		-	-	-		0.008	1.046	up
Os02g0677300	0.247	0.547	20.201	9.099		-	-	-		0.007	-1.208	down
Os11g0454000	5.521	3.893	10.031	2.59		-	-	-		0.001	-2.005	down
Os09g0338500	1.36	1.486	3.608	0.715		-	-	-		0	-2.262	down
Os08g0390200	2.708	1.172	3.91	1.081		-	-	-		0.001	-1.807	down
Os07g0107100	30.142	19.787	32.484	15.527		-	-	-		0.007	-1.134	down
Os11g0215100	34.635	18.02	36.991	17.737		-	-	-		0.007	-1.144	down
Rice_newGene_894	0	0	0.437	1.342		-	-	-		0.001	1.582	up
Os12g0124100	0.15	0.233	0.249	1.191		-	-	-		0.005	2.073	up
Os06g0644466	1.638	1.334	3.106	6.87		-	-	-		0	1.243	up
Os11g0227100	1.566	3.815	2.108	7.91		-	-	-		0.001	1.368	up
Os11g0550500	0.982	1.057	1.386	4.346		-	-	-		0	1.523	up
Os11g0226933	3.026	4.776	9.875	22.857		-	-	-		0.001	1.187	up
Os06g0703200	0	0.01	0.43	0		-	-	-		0.01	-3.616	down
Os09g0267800	0.018	0.051	0.272	1.429		-	-	-		0	2.546	up
Os11g0229300	0.712	1.037	4.129	9.297		-	-	-		0.009	1.093	up
Os05g0224800	4.301	2.91	5.623	9.564		-	-	-		0.006	1.076	up
Os03g0352450	7.852	7.538	12.409	25.69		-	-	-		0.003	1.091	up
Os09g0551900	1.579	0.573	0.642	1.861		-	-	-		0.001	1.52	up
Os10g0457700	2.016	1.335	2.257	5.521		-	-	-		0	1.274	up
Os02g0497500	1.092	0.67	1.284	3.16		-	-	-		0.002	1.271	up
Os06g0691000	2.53	1.906	2.066	4.557		-	-	-		0.007	1.132	up
Os03g0205400	0.616	0.426	0.684	2.519		-	-	-		0	1.85	up
Os08g0154600	5.153	2.954	6.721	13.858		-	-	-		0.01	1.03	up
Os02g0147100	4.342	2.109	3.18	9.245		-	-	-		0	1.424	up
Os05g0556400	0.999	0.294	4.092	1.083		-	-	-		0.001	-1.883	down
Os12g0456400	1.573	2.091	1.304	4.808		-	-	-		0.006	1.76	up
Os06g0612200	3.757	2.948	3.3	12.888		-	-	-		0	1.538	up
Os05g0156500	27.626	46.772	31.821	71.817		-	-	-		0.01	1.028	up
Os08g0474600	0.002	2.63	0.086	3.096		-	-	-		0.01	3.616	up
Os04g0558700	43.125	33.265	72.961	29.826		-	-	-		0	-1.429	down
Os01g0633900	1.231	1.26	0.231	1.728		-	-	-		0.001	2.709	up
Os06g0262800	9.676	8.813	23.066	9.831		-	-	-		0	-1.254	down
Os09g0242800	16.521	10.763	17.228	4.361		-	-	-		0	-2.077	down
Os01g0755700	18.338	12.317	20.332	6.278		-	-	-		0	-1.754	down
Os04g0142400	0	0	0.894	8.484		-	-	-		0	2.98	up
Os10g0565600	3.059	1.986	3.046	8.617		-	-	-		0	1.526	up
Os02g0249200	33.468	17.455	30.24	6.943		-	-	-		0	-2.21	down
Os02g0727700	4.136	4.414	10.608	3.389		-	-	-		0	-1.665	down
Os10g0487400	0	0	1.84	0		-	-	-		0	-4.305	down
Os11g0427500	7.934	5.031	6.547	17.049		-	-	-		0	1.409	up
Os07g0192800	3.206	2.463	3.373	1.118		-	-	-		0.007	-1.601	down
Os01g0317800	33.774	23.749	44.027	16.127		-	-	-		0	-1.486	down
Os09g0533900	1.814	2.816	8.15	2.887		-	-	-		0	-1.515	down
Os03g0583900	1.708	1.523	4.049	9.384		-	-	-		0.002	1.141	up
Os04g0483600	4.92	3.447	5.439	12.679		-	-	-		0.001	1.177	up
Os08g0508700	0.696	0.235	0.9	0.03		-	-	-		0	-4.11	down
Os04g0456900	272.725	165.375	210.185	96.479		-	-	-		0.002	-1.124	down
Os06g0691100	11.752	9.543	16.236	4.518		-	-	-		0	-1.905	down
Os01g0823150	0.461	0	8.868	0.959		-	-	-		0	-3.088	down
Os05g0477600	0.982	0.097	14.755	2.192		-	-	-		0	-2.727	down
Os10g0556000	3.57	0.356	88.376	18.381		-	-	-		0	-2.47	down
Os10g0555900	0.686	0.087	20.8	3.998		-	-	-		0	-2.395	down
Os10g0556100	0.271	0.24	7.97	1.877		-	-	-		0	-2.063	down
Os06g0593800	39.013	45.431	58.368	26.584		-	-	-		0.001	-1.161	down
Os01g0559750	538.025	635.959	935.875	201.066		-	-	-		0	-2.514	down
Os03g0128000	1.694	1.39	6.527	2.261		-	-	-		0	-1.889	down
Os05g0563600	11.538	12.519	43.75	12.766		-	-	-		0	-1.825	down
Os09g0248100	2.176	1.657	7.76	2.992		-	-	-		0.002	-1.385	down
Os09g0449600	3.398	5.399	1.326	4.878		-	-	-		0	1.791	up
Os02g0798900	0	0.149	0.001	2.406		-	-	-		0.01	3.616	up
Os03g0744650	0.124	0.294	0	1.584		-	-	-		0	4.002	up
Os01g0357100	11.231	6.151	5.34	2.191		-	-	-		0.004	-1.291	down
Os08g0304900	4.199	2.289	2.316	4.644		-	-	-		0.005	1.219	up
Os12g0541250	35.5	25.436	61.936	30.632		-	-	-		0.005	-1.102	down
Os04g0607400	0.047	0	85.353	37.192		-	-	-		0	-1.239	down
Os01g0130900	13.613	12.873	56.414	18.699		-	-	-		0	-1.685	down
Os08g0359900	17.091	11.462	11.601	3.609		-	-	-		0.002	-1.699	down
Os05g0551600	7.443	3.914	10.162	3.293		-	-	-		0.002	-1.672	down
Os03g0575500	690.966	430.127	498.529	227.83		-	-	-		0	-1.243	down
Os01g0604000	0.445	0.658	2.245	0		-	-	-		0.003	-3.756	down
Os01g0320700	0	0	169.93	92.554		-	-	-		0	-1.457	down
Os03g0412300	1.404	0.96	7.602	2.072		-	-	-		0	-1.852	down
Os06g0233000	33.672	24.005	34.748	16.062		-	-	-		0.003	-1.196	down
Os01g0881800	49.775	27.899	41.843	18.523		-	-	-		0.001	-1.212	down
Os07g0520600	7.649	5.33	9.998	2.961		-	-	-		0.001	-1.817	down
Os07g0566150	4.446	11.431	36.665	15.479		-	-	-		0.001	-1.39	down
Rice_newGene_2582	0.212	0.409	0.071	6.316		-	-	-		0	5.108	up
Os08g0274150	12.456	19.766	22.187	2.093		-	-	-		0	-3.361	down
Os03g0815800	96.014	50.854	66.363	29.459		-	-	-		0	-1.231	down
Os10g0562600	6.92	4.797	6.916	2.354		-	-	-		0.006	-1.581	down
Os02g0131000	3.894	4.338	16.474	4.531		-	-	-		0	-1.928	down
Os06g0199402	328.731	287.269	681.828	318.453		-	-	-		0	-1.264	down
Os02g0633100	3.273	2.228	2.358	5.082		-	-	-		0.008	1.061	up
Os07g0226200	123.892	76.856	113.863	54.446		-	-	-		0.001	-1.225	down
Os03g0342850	11.262	10.027	16.452	5.822		-	-	-		0.002	-1.582	down
Os06g0165900	0	0	18.694	8.139		-	-	-		0.006	-1.255	down
Os12g0448400	66.751	46.02	141.509	64.046		-	-	-		0	-1.306	down
Os05g0579900	2.824	1.495	3.608	10.319		-	-	-		0	1.495	up
Rice_newGene_2429	100.448	81.645	84.236	41.686		-	-	-		0.004	-1.105	down
Os05g0568800	118.312	74.317	158.177	50.322		-	-	-		0	-1.718	down
Os02g0621600	11.446	12.086	23.197	4.352		-	-	-		0	-2.463	down
Os06g0239200	259.668	238.915	267.528	133.636		-	-	-		0	-1.336	down
Os04g0221600	6.929	5.412	6.874	14.896		-	-	-		0.004	1.085	up
Os09g0332100	36.346	19.679	33.926	13.846		-	-	-		0.001	-1.397	down
Os05g0494700	27.983	23.396	22.949	9.224		-	-	-		0.002	-1.405	down
Os03g0773050	24.274	17.793	78.469	40.29		-	-	-		0.008	-1.069	down
Os10g0431100	30.063	19.235	31.97	12.518		-	-	-		0.001	-1.452	down
Rice_newGene_2374	0	0.056	8.149	1.595		-	-	-		0	-2.328	down
Os07g0133500	0.463	0.264	3.298	0.35		-	-	-		0	-3.058	down
Os12g0466200	0.218	0	324.876	149.972		-	-	-		0	-1.242	down
Os05g0439200	124.338	116.802	118.139	59.164		-	-	-		0.004	-1.082	down
Os02g0711400	18.719	35.56	10.557	0		-	-	-		0	-4.896	down
Rice_newGene_1700	1.364	0.966	0.593	3.281		-	-	-		0.008	2.166	up
Os03g0588200	3.496	2.565	4.517	9.821		-	-	-		0.007	1.095	up
Os01g0119000	1.568	1.646	4.851	1.124		-	-	-		0	-2.111	down
Os09g0403967	109.973	75.009	89.32	25.591		-	-	-		0	-1.89	down
Os01g0611000	0.266	0.233	26.656	1.631		-	-	-		0	-4.013	down
Os01g0629750	147.713	116.899	153.232	57.543		-	-	-		0	-1.551	down
Os07g0670300	82.794	46.61	74.835	37.064		-	-	-		0.006	-1.059	down
Os01g0844000	0	0	60.511	13.258		-	-	-		0	-2.288	down
Os07g0123900	65.615	67.962	76.011	36.828		-	-	-		0.002	-1.194	down
Os01g0278000	7.74	10.134	12.604	5.012		-	-	-		0.005	-1.367	down
Rice_newGene_2624	19.492	17.716	0.121	0.942		-	-	-		0.003	2.585	up
Os03g0761000	52.959	58.897	42.666	9.46		-	-	-		0	-2.37	down
Os09g0306650	288.865	239.01	252.598	98.221		-	-	-		0	-1.453	down
Os05g0359700	170.907	101.044	129.005	51.947		-	-	-		0	-1.459	down
Os05g0420000	0.216	0	55.739	26.526		-	-	-		0.003	-1.187	down
Os08g0188151	161.969	135.874	130.519	43.654		-	-	-		0	-2.065	down
Os09g0519200	171.111	118.875	146.322	46.893		-	-	-		0	-1.792	down
Os02g0755500	21.264	10.556	23.539	8.079		-	-	-		0	-1.563	down
Os02g0794900	0.778	0.93	1.274	2.774		-	-	-		0.007	1.157	up
Os03g0676300	152.887	141.237	122.088	61.724		-	-	-		0.004	-1.092	down
Rice_newGene_522	0	0.001	1.444	0		-	-	-		0	-4.161	down
Os03g0602600	6.989	7.331	7.106	16.506		-	-	-		0.004	1.102	up
Os05g0455500	3.057	3.944	4.64	10.485		-	-	-		0.001	1.183	up
Os06g0156650	0.443	0.917	16.868	2.491		-	-	-		0	-2.767	down
Os06g0157125	105.802	142.687	490.194	203.614		-	-	-		0	-1.409	down
Os01g0214600	1.005	1.322	6.392	1.464		-	-	-		0	-2.062	down
Os08g0231400	0.247	0.437	1.362	6.066		-	-	-		0.003	1.952	up
Os03g0856700	82.696	90.97	7.51	3.06		-	-	-		0.006	-1.323	down
Os06g0266800	8.329	3.153	15.768	1.823		-	-	-		0	-3.223	down
Os10g0370800	1.073	1.195	1.315	3.662		-	-	-		0.005	1.226	up
Os09g0428300	0.112	0.36	0.571	1.653		-	-	-		0.001	1.515	up
Os01g0155800	103.988	166.956	1.609	6.644		-	-	-		0.007	1.849	up
Os03g0637900	0.305	0.543	0.499	2.274		-	-	-		0	2.244	up
Os02g0721700	14.963	21.956	66.819	32.495		-	-	-		0.005	-1.081	down
Os07g0141100	1.654	0.425	1.419	0.182		-	-	-		0.004	-2.734	down
Os01g0783800	2.801	4.631	2.922	8.804		-	-	-		0	1.588	up
Os06g0494100	0.267	0.859	1.334	0		-	-	-		0	-5.146	down
Os01g0273500	1.369	0.613	1.618	5.563		-	-	-		0	1.642	up
Os09g0526600	4.308	2.636	5.497	1.75		-	-	-		0.001	-1.613	down
Os01g0733200	306.715	170.854	187.375	68.143		-	-	-		0	-1.494	down
Os02g0110700	2.864	2.11	3.29	6.701		-	-	-		0.004	1.111	up
Os10g0362300	3.318	2.403	2.606	6.951		-	-	-		0.005	1.095	up
Os06g0131001	357.442	295.266	272.106	125.029		-	-	-		0	-1.196	down
Os12g0613200	3.029	1.781	3.351	7.208		-	-	-		0.002	1.145	up
Os11g0292050	3.259	1.932	3.524	8.619		-	-	-		0	1.235	up
Os07g0435900	0.435	0	2.025	0.001		-	-	-		0	-5.424	down
Os02g0565600	2.131	1.507	1.388	4.401		-	-	-		0.004	1.473	up
Os10g0132300	2.094	7.08	12.4	35.653		-	-	-		0.001	1.396	up
Os07g0635900	122.006	86.316	109.179	25.672		-	-	-		0.01	-1.048	down
Os06g0714366	102.653	99.766	81.317	41.811		-	-	-		0.005	-1.234	down
Os04g0650750	255.829	202.876	135.027	63.443		-	-	-		0	-1.353	down
Os01g0248400	5.227	6.035	6.374	14.524		-	-	-		0.002	1.166	up
Os01g0106400	0.484	1.142	4.147	11.046		-	-	-		0.002	1.358	up
Os01g0237500	2.176	2.316	2.565	0.982		-	-	-		0.003	-2.472	down
Os01g0623500	1.162	1.369	2.001	5.634		-	-	-		0	1.472	up
Os06g0130000	11.489	8.689	22.829	13.214		-	-	-		0.004	-1.083	down
Os10g0494800	2.037	2.306	3.363	7.366		-	-	-		0.005	1.122	up
Os06g0554700	1.607	0.569	0.8	4.241		-	-	-		0	1.946	up
Os04g0666900	0.982	1.267	0.963	3.191		-	-	-		0.001	1.376	up
Os02g0645100	1.618	3.014	2.568	6.586		-	-	-		0	1.296	up
Os05g0201700	6.609	5.74	73.221	11.959		-	-	-		0	-2.676	down
Os03g0758500	28.019	19.183	32.779	13.564		-	-	-		0	-1.614	down
Rice_newGene_2444	2.251	3.369	4.35	1.614		-	-	-		0.002	-1.423	down
Os02g0590400	5.108	7.169	24.004	8.713		-	-	-		0	-1.512	down
Os03g0655400	1469.79	1493.15	1730.6	767.714		-	-	-		0	-1.523	down
Os08g0416400	11.411	6.495	11.568	27.424		-	-	-		0.002	1.114	up
Os01g0537250	49.908	41.888	60.619	27.056		-	-	-		0	-1.216	down
Os02g0588700	81.023	68.961	70.95	28.867		-	-	-		0	-1.484	down
Os02g0651900	66.09	87.585	64.033	31.962		-	-	-		0.006	-1.073	down
Os04g0678200	78.814	61.025	61.527	31.663		-	-	-		0.001	-1.184	down
Os07g0462200	5.597	5.68	12.984	4.718		-	-	-		0.004	-1.52	down
Os04g0385900	60.069	68.298	61.883	30.694		-	-	-		0.006	-1.2	down
Os04g0495300	24.235	18.45	25.814	11.452		-	-	-		0.006	-1.275	down
Os01g0281600	0.532	0.377	7.143	1.113		-	-	-		0	-2.566	down
Os05g0202600	13.03	7.049	3.272	0.109		-	-	-		0.001	-3.884	down
Os12g0182300	4.735	8.26	9.455	21.315		-	-	-		0.001	1.178	up
Os03g0563100	7.22	4.901	10.586	4.199		-	-	-		0	-1.359	down
Os01g0104600	6.088	5.839	6.66	13.995		-	-	-		0.009	1.069	up
Os06g0158000	2.123	2.087	1.896	5.432		-	-	-		0	1.481	up
Os11g0147000	10.116	12.619	13.553	28.141		-	-	-		0.008	1.042	up
Os10g0469600	0	0	0	0.694		-	-	-		0	4.556	up
Os07g0569800	1.66	3	0.898	2.837		-	-	-		0.004	1.582	up
Os03g0204366	192.988	119.715	162.916	80.914		-	-	-		0.003	-1.09	down
Rice_newGene_420	0	0	31.961	12.355		-	-	-		0	-1.401	down
Os04g0387300	6.495	13.357	10.902	33.728		-	-	-		0	2.811	up
Os01g0663300	4.867	3.56	8.046	2.359		-	-	-		0	-1.769	down
Os07g0686400	1.357	0.776	1.62	3.67		-	-	-		0.001	1.275	up
Os05g0162200	4.163	3.479	6.867	15.393		-	-	-		0.004	1.097	up
Os03g0839250	32.668	22.067	23.516	8.992		-	-	-		0	-1.442	down
Os03g0226600	5.664	6.083	5.433	12.537		-	-	-		0	1.218	up
Os01g0775300	3.575	2.729	3.818	8.302		-	-	-		0.004	1.102	up
Os10g0550100	0.93	1.126	0.914	2.179		-	-	-		0.005	1.294	up
Os03g0641700	24.08	13.594	26.498	57.576		-	-	-		0.009	1.031	up
Os12g0614000	2.326	1.1	2.421	6.679		-	-	-		0.001	1.418	up
Os06g0676000	2.69	3.556	3.673	9.059		-	-	-		0	1.309	up
Os01g0974200	3601.74	3136.64	3185.12	1936.29		-	-	-		0	-1.263	down
Os01g0200700	30349.4	19487.7	43881.9	37110.5		-	-	-		0	-1.406	down
Os08g0542000	2.951	5.16	4.939	13.292		-	-	-		0	1.545	up
Os03g0596900	15.976	10.699	18.047	60.826		-	-	-		0	1.546	up
Os08g0206700	4.476	7.622	3.784	8.349		-	-	-		0.002	1.127	up
Os03g0147700	1.479	2.01	1.694	4.37		-	-	-		0.001	1.337	up
Os07g0604500	0.847	2.297	0.812	3.991		-	-	-		0.001	3.356	up
Os01g0732000	145.979	133.587	156.132	107.259		-	-	-		0.004	-1.363	down
Os02g0787300	41.47	49.521	96.809	46.442		-	-	-		0.003	-1.096	down
Os08g0545000	2.678	2.592	3.806	0.444		-	-	-		0	-3.07	down
Os06g0670000	3.183	1.878	2.833	7.944		-	-	-		0.004	1.162	up
Os05g0488600	2.337	1.446	3.133	8.45		-	-	-		0	1.445	up
Os05g0459000	0.314	0.278	0.257	1.261		-	-	-		0.004	2.105	up
Os11g0700500	6.619	4.219	1.477	4.865		-	-	-		0.006	1.53	up
Rice_newGene_834	3.766	1.664	5.777	2.152		-	-	-		0.001	-1.425	down
Os03g0747900	0.218	0.131	0.295	1.025		-	-	-		0	1.746	up
Rice_newGene_2585	0.04	0.031	0	0.892		-	-	-		0	4.35	up
Os02g0777700	1.429	0.467	0.997	2.775		-	-	-		0	1.5	up
Os03g0686300	1.504	1.042	2.468	6.344		-	-	-		0	1.347	up
Rice_newGene_176	0.694	0.617	1.13	3.492		-	-	-		0.002	1.568	up
Os02g0545000	2.55	1.099	2.153	3.122		-	-	-		0	1.47	up
Os01g0884350	350.356	324.191	280.892	165.999		-	-	-		0.001	-1.222	down
Os09g0509050	96.514	111.116	69.912	35.433		-	-	-		0.007	-1.097	down
Os01g0556700	72.892	53.953	59.794	30.445		-	-	-		0.01	-1.252	down
Os11g0114900	1810.14	1148.1	3307.45	1387.68		-	-	-		0	-1.311	down
Os08g0174500	22.665	15.23	24.529	9.3		-	-	-		0	-1.439	down
Os03g0251350	85.072	49.67	86.504	42.652		-	-	-		0.004	-1.081	down
Os06g0667100	0.002	0.446	0	3.022		-	-	-		0	4.259	up
Os02g0170500	5.623	2.288	5.112	0.001		-	-	-		0	-5.121	down
Os02g0741400	5.195	3.385	5.517	16.583		-	-	-		0	1.544	up
Os10g0495500	2.319	1.399	2.342	6.026		-	-	-		0	1.359	up
Os11g0303500	1.98	1.406	0.57	2.865		-	-	-		0	2.22	up
Os04g0630000	3.452	2.235	3.708	8.51		-	-	-		0.002	1.165	up
Os04g0284900	0.41	0	1.314	0		-	-	-		0.001	-3.944	down
Os03g0187100	1.797	1.116	2.231	6.184		-	-	-		0	1.494	up
Os01g0276800	11.402	11.283	15.884	34.808		-	-	-		0.005	1.066	up
Os03g0824300	0.813	0.486	0.936	2.598		-	-	-		0.008	1.379	up
Os08g0530801	18.755	31.724	17.009	42.057		-	-	-		0.001	1.225	up
Os02g0793300	2.749	3.441	2.628	7.237		-	-	-		0	1.41	up
Os01g0542700	66.602	62.937	54.823	22.571		-	-	-		0	-1.37	down
Os07g0562400	0	0	1.922	0		-	-	-		0	-4.956	down
Os05g0100500	4.684	3.113	5.38	12.646		-	-	-		0	1.225	up
Os02g0644700	3.947	3.062	3.405	8.063		-	-	-		0.004	1.198	up
Os03g0724100	5.129	5.548	5.493	11.529		-	-	-		0.003	1.202	up
Rice_newGene_513	2.693	2.776	4.037	1.278		-	-	-		0	-1.635	down
Os03g0243900	1.476	1.513	8.736	2.801		-	-	-		0	-1.651	down
Os01g0234300	1.703	1.672	3.77	1.02		-	-	-		0.004	-2.037	down
Os05g0574800	1.886	3.435	0.922	4.766		-	-	-		0	2.326	up
Os02g0697500	12.873	7.397	9.911	1.014		-	-	-		0	-3.223	down
Os01g0793200	11.393	18.08	0.001	4.403		-	-	-		0	5.583	up
Os04g0675600	0.776	0.91	1.781	0.07		-	-	-		0.006	-3.688	down
Os02g0679200	0	0.146	0	0.917		-	-	-		0.003	3.756	up
Os01g0908800	0.923	1.629	1.715	0.012		-	-	-		0	-4.702	down
Os11g0103000	0.129	0.12	5.963	2.143		-	-	-		0	-1.475	down
Os09g0551300	3.902	1.953	3.901	11.405		-	-	-		0	1.522	up
Os03g0162900	0	0	0.572	0		-	-	-		0.001	-3.944	down
Os04g0110500	0.681	1.803	0	1.326		-	-	-		0	4.394	up
Os10g0477200	0.769	0.596	0	0.7		-	-	-		0.001	3.944	up
Os09g0407800	0.001	0.208	0.227	1.287		-	-	-		0.003	2.345	up
Os09g0423300	3.026	2.398	2.071	0.014		-	-	-		0	-5.976	down
Os02g0750400	0	0.005	0	3.565		-	-	-		0	4.211	up
Os01g0833000	20.567	20.243	21.22	9.896		-	-	-		0.003	-1.115	down
Os01g0546700	0.473	0.699	1.011	0.001		-	-	-		0	-4.211	down
Os02g0582300	0.118	0.116	0	0.487		-	-	-		0.003	3.756	up
Os10g0112500	1.922	0.812	3.483	1.167		-	-	-		0.002	-1.567	down
Os03g0121200	4.458	2.142	8.458	2.943		-	-	-		0	-2.016	down
Os05g0134400	1.747	3.465	15.635	5.534		-	-	-		0	-1.415	down
Os07g0115300	0.456	0.538	2.371	0.327		-	-	-		0.001	-2.669	down
Os03g0786250	799.656	800.894	816.284	400.037		-	-	-		0	-1.209	down
Os08g0198700	24.963	10.156	20.373	62.788		-	-	-		0.009	1.034	up
Os04g0509100	3.003	3.114	2.663	6.85		-	-	-		0	1.353	up
Os04g0353000	2.847	3.075	2.334	5.208		-	-	-		0.001	1.473	up
Os05g0335401	2.328	3.182	8.103	17.649		-	-	-		0	1.334	up
Os11g0446500	1.719	1.168	2.946	7.451		-	-	-		0	1.331	up
Os04g0473150	154.997	195.361	242.419	122.113		-	-	-		0.001	-1.14	down
Os05g0208500	53.348	29.267	53.094	19.57		-	-	-		0.001	-1.181	down
Os05g0383200	7.726	7.913	13.974	4.756		-	-	-		0.001	-1.596	down
Os09g0480600	112.3	122.663	109.974	33.844		-	-	-		0	-2.001	down
Os03g0827900	19.42	29.286	32.046	6.286		-	-	-		0	-2.469	down
Rice_newGene_2407	0.528	0.422	0.473	1.711		-	-	-		0	1.991	up
Os06g0237300	2.62	2.135	3.519	8.577		-	-	-		0	1.272	up
Os04g0611500	2.385	1.772	2.311	5.204		-	-	-		0	1.442	up
Os04g0162100	5.063	3.972	4.884	8.232		-	-	-		0.002	1.213	up
Os02g0245800	0.2	0.133	0.194	0.905		-	-	-		0.001	2.621	up
Os01g0930400	0.289	0.764	0.528	1.918		-	-	-		0.001	1.769	up
Os03g0741600	61.424	50.07	56.445	24.726		-	-	-		0	-1.228	down
Os06g0641866	23.955	21.553	27.085	10.33		-	-	-		0	-1.424	down
Os01g0532200	6.775	4.086	8.363	20.838		-	-	-		0	1.292	up
Os01g0276400	1.352	1.645	0	3.438		-	-	-		0	5.337	up
Os05g0565500	31.203	17.622	23.88	8.894		-	-	-		0	-1.465	down
Os05g0534800	1.222	1.133	1.108	3.055		-	-	-		0.005	1.411	up
Os06g0609600	9.662	8.355	10.403	22.787		-	-	-		0	1.335	up
Os04g0492800	23.163	25.012	33.191	15.211		-	-	-		0.003	-1.202	down
Os05g0150300	4.369	2.711	4.858	14.759		-	-	-		0	1.55	up
Os07g0660200	7.349	4.674	7.916	24.335		-	-	-		0	1.665	up
Rice_newGene_1119	0.728	0.793	0.329	3.019		-	-	-		0	3.1	up
Os05g0590300	292.265	161.314	142.853	68.502		-	-	-		0.003	-1.106	down
Os10g0415200	0.008	0.2	0.056	0.803		-	-	-		0.001	3.135	up
Os04g0578600	1.745	2.136	0.976	0.181		-	-	-		0.005	-2.542	down
Os05g0376400	0.225	0.389	0.322	1.712		-	-	-		0	2.338	up
Os03g0808900	40.787	30.479	39.596	12.69		-	-	-		0	-1.645	down
Os04g0530900	5.698	3.555	15.692	6.084		-	-	-		0	-1.391	down
Os03g0300801	2.766	3.632	12.202	4.449		-	-	-		0	-1.462	down
Os10g0529300	8.649	4.717	7.651	2.422		-	-	-		0.002	-1.699	down
Os10g0537600	1.285	1.299	1.547	3.369		-	-	-		0.004	1.181	up
Os01g0246100	2.639	2.239	2.92	7.07		-	-	-		0	1.264	up
Os05g0588250	35.378	46.751	52.553	26.325		-	-	-		0.008	-1.062	down
Os05g0353500	14.209	11.171	12.337	4.893		-	-	-		0.001	-1.259	down
Os09g0356200	1.926	1.588	1.855	5.515		-	-	-		0	1.498	up
Os09g0345300	0.402	0.743	0.455	2.131		-	-	-		0	2.163	up
Os05g0256100	5.118	5.002	6.73	18.183		-	-	-		0	1.342	up
Os06g0167500	3.159	3.091	2.881	7.924		-	-	-		0.007	1.149	up
Os08g0201700	10.05	9.36	13.591	22.969		-	-	-		0	1.587	up
Os08g0203600	6.585	6.947	11.976	24.394		-	-	-		0.01	1.029	up
Os04g0616700	14.371	11.473	23.384	45.361		-	-	-		0	1.396	up
Os08g0203300	0.99	1.602	1.013	2.688		-	-	-		0.001	1.412	up
Os04g0227200	0.674	0.953	1.455	3.942		-	-	-		0	1.584	up
Os06g0586150	0.039	0.103	0.036	0.475		-	-	-		0.004	2.939	up
Os11g0607200	30.367	56.34	52.81	130.464		-	-	-		0	1.259	up
Os02g0696700	6.799	6.467	6.246	13.287		-	-	-		0.007	1.06	up
Os03g0283800	2.87	2.637	2.988	7.612		-	-	-		0.003	1.153	up
Os07g0597100	8.008	3.11	0.001	3.154		-	-	-		0	4.057	up
Os08g0160500	1.417	1.523	4.089	1.501		-	-	-		0.006	-1.581	down
Os05g0550300	4.694	13.172	11.316	88.944		-	-	-		0	2.575	up
Os01g0710200	3.801	2.995	5.036	1.825		-	-	-		0.002	-1.459	down
Os02g0736600	3.524	1.129	2.841	3.317		-	-	-		0.01	1.109	up
Os01g0858200	3.485	2.588	1.492	4.314		-	-	-		0.003	1.49	up
Os08g0335000	2.627	1.929	3.067	5.919		-	-	-		0.004	1.139	up
Rice_newGene_2928	0	0	0	2.069		-	-	-		0.002	3.822	up
Os01g0720600	1.403	1.056	1.582	3.731		-	-	-		0.005	1.217	up
Os06g0530700	2.214	2	2.039	0		-	-	-		0	-4.11	down
Os04g0660400	0	0	0	5.55		-	-	-		0	5.726	up
Os01g0915400	0.817	1.073	0.878	2.498		-	-	-		0.002	1.475	up
Os01g0915350	1.038	0.544	1.968	5.268		-	-	-		0	2.961	up
Os01g0821600	1.2	1.55	0.859	2.649		-	-	-		0.004	1.743	up
Os09g0417800	0.794	2.038	0.365	4.787		-	-	-		0	3.314	up
Os07g0680400	2.78	5.734	2.676	8.623		-	-	-		0	1.777	up
Os06g0697000	0.231	0.411	10.936	1.997		-	-	-		0	-2.473	down
Os03g0659350	83.871	100.595	108.005	38.695		-	-	-		0	-1.607	down
Os05g0123400	0	0.002	1.929	0		-	-	-		0	-4.702	down
Rice_newGene_553	2.525	1.464	3.415	0		-	-	-		0	-4.926	down
Rice_newGene_1352	0	0	0	2.682		-	-	-		0	4.305	up
Os01g0622800	56.988	33.008	56.686	28.064		-	-	-		0.007	-1.161	down
Os02g0489500	19.061	21.447	20.273	7.986		-	-	-		0	-1.379	down
Os04g0568500	23.713	15.309	13.011	3.081		-	-	-		0	-2.149	down
Os08g0393900	169.131	122.57	131.222	57.466		-	-	-		0	-1.399	down
Os02g0146900	8.797	7.957	9.894	2.265		-	-	-		0	-2.139	down
Os03g0815332	166.891	138.359	135.776	54.519		-	-	-		0	-1.499	down
Os01g0175100	1549.84	1433.14	1904.41	982.782		-	-	-		0.007	-1.101	down
Os12g0441600	5.057	6.143	3.403	9.527		-	-	-		0.001	1.431	up
Os02g0675100	26.184	19.025	33.236	14.321		-	-	-		0.001	-1.301	down
Rice_newGene_1694	3.532	2.094	3.086	0		-	-	-		0	-4.436	down
Os08g0469750	60.914	57.041	54.914	25.21		-	-	-		0.002	-1.294	down
Os01g0681700	93.406	63.666	70.447	33.907		-	-	-		0.002	-1.251	down
Os01g0140100	1.025	1.359	2.477	0.672		-	-	-		0.003	-1.844	down
Os01g0598600	12.273	12.219	14.61	6.344		-	-	-		0.001	-1.219	down
Os03g0172100	457.813	364.04	328.998	197.699		-	-	-		0.001	-1.234	down
Os03g0626600	6.374	5.864	5.146	14.655		-	-	-		0	1.364	up
Os11g0244900	0.568	0.364	1.862	0.545		-	-	-		0.004	-1.641	down
Os02g0284500	0.518	0.177	0.566	1.596		-	-	-		0.004	1.452	up
Rice_newGene_2166	1.996	0.91	1.69	4.491		-	-	-		0	1.398	up
Os03g0399950	5.416	1.097	12.662	1.916		-	-	-		0	-2.744	down
Os11g0518900	6.004	3.241	8.063	20.387		-	-	-		0	1.321	up
Os05g0190000	53.455	37.318	61.261	21.984		-	-	-		0	-1.535	down
Os06g0498800	69.013	39.812	44.068	17.133		-	-	-		0	-1.448	down
Os11g0264300	6.232	4.943	7.493	15.096		-	-	-		0.005	1.098	up
Os06g0319850	267.189	210.324	241.812	112.024		-	-	-		0.001	-1.192	down
Os01g0635200	327.675	195.605	263.776	146.367		-	-	-		0	-1.3	down
Os10g0495416	2.059	1.567	6.199	0		-	-	-		0.01	-3.616	down
Os10g0510300	0.693	0.919	0.001	1.11		-	-	-		0.01	3.616	up
Os05g0445900	4.045	2.759	5.412	12.089		-	-	-		0.008	1.093	up
Rice_newGene_1658	0.327	0	0	1.389		-	-	-		0	4.11	up
Os05g0444200	4.569	6.533	2.699	7.328		-	-	-		0.003	1.381	up
Os12g0103300	51.34	60.988	48.985	15.213		-	-	-		0	-1.911	down
Os11g0104050	83.969	136.847	114.004	48.38		-	-	-		0	-1.465	down
Os07g0619100	3.681	2.076	3.976	9.295		-	-	-		0.001	1.203	up
Os03g0395300	2.615	1.502	2.9	8.869		-	-	-		0	1.497	up
Os02g0131100	5.341	2.05	7.149	31.731		-	-	-		0	2.364	up
Os03g0805600	7.751	3.774	8.212	2.519		-	-	-		0.004	-1.743	down
Os01g0201600	0.934	1.202	18.711	1.758		-	-	-		0	-3.368	down
Os02g0578500	292.538	159.616	213.497	85.467		-	-	-		0	-1.364	down
Os02g0578400	300.66	164.966	192.575	51.614		-	-	-		0	-1.968	down
Os04g0164900	0.384	0.592	0.678	2.426		-	-	-		0	1.773	up
Os06g0259000	4.895	4.7	5.151	10.816		-	-	-		0.004	1.087	up
Os08g0104700	3.155	4.418	3.717	9.248		-	-	-		0	1.219	up
Rice_newGene_1613	0	0	2.163	0.457		-	-	-		0	-2.193	down
Rice_newGene_2201	4.204	4.805	6.885	14.94		-	-	-		0.003	1.107	up
Os06g0693000	2.193	3.852	2.309	7.374		-	-	-		0	1.652	up
Os11g0633500	0.712	0.491	1.335	3.045		-	-	-		0.001	1.35	up
Rice_newGene_2566	0.197	0.876	0.364	1.412		-	-	-		0.009	1.867	up
Rice_newGene_3158	0.509	0.83	0.832	2.451		-	-	-		0	1.535	up
Os10g0125700	0	0.206	0.017	0.387		-	-	-		0	3.46	up
Os05g0414300	0.607	0.358	1.854	0		-	-	-		0	-5.196	down
Os07g0481400	1.819	2.312	3.074	6.651		-	-	-		0.005	1.104	up
Os09g0313600	0.933	0.841	1.24	3.459		-	-	-		0	1.492	up
Os10g0135100	0.001	0.566	4.542	10.678		-	-	-		0.004	1.199	up
Os04g0111900	0	0.08	0.364	0		-	-	-		0.003	-3.756	down
Os09g0314200	1.235	1.973	0.616	3.193		-	-	-		0	2.327	up
Os01g0520600	0.273	0.281	0.985	2.383		-	-	-		0.002	1.323	up
Os11g0592500	3.629	5.108	2.274	10.166		-	-	-		0	1.433	up
Os11g0588400	0.089	0.027	2.407	4.949		-	-	-		0.004	1.226	up
Os02g0509500	251.851	194.865	385.799	195.702		-	-	-		0	-1.839	down
Os06g0142000	1.61	1.246	1.731	4.323		-	-	-		0	1.398	up
Os09g0436700	10.494	7.832	10.758	24.988		-	-	-		0.001	1.177	up
Os09g0436400	7.973	7.884	9.275	16.927		-	-	-		0.001	1.156	up
Os06g0165500	0.248	0.389	1.085	3.014		-	-	-		0.002	1.435	up
Os06g0602500	1.327	1.587	2.049	5.161		-	-	-		0.001	1.316	up
Os11g0226201	2.239	1.658	3.808	12.894		-	-	-		0	1.711	up
Os07g0680500	3.807	2.029	3.21	10.627		-	-	-		0	1.571	up
Os04g0496800	4.081	2.436	3.612	8.249		-	-	-		0.003	1.141	up
Rice_newGene_2653	0.56	0.408	1.215	4.294		-	-	-		0	1.699	up
Os04g0614650	3.4	2.926	4.696	15.091		-	-	-		0	2.14	up
Os08g0481100	2.762	3.268	1.972	5.683		-	-	-		0.001	1.461	up
Os01g0656600	0.788	0.418	0.713	3.132		-	-	-		0	2.058	up
Os03g0604600	1.622	0.848	0.953	3.132		-	-	-		0	1.685	up
Os01g0601625	0	0	0.994	2.674		-	-	-		0.001	1.396	up
Os05g0318700	3.705	6.571	2.261	5.469		-	-	-		0.002	1.248	up
Os03g0281500	33.001	24.74	37.957	18.674		-	-	-		0.009	-1.037	down
Os01g0722800	0	0	0.001	5.288		-	-	-		0	4.259	up
Os08g0453700	3.571	5.557	6.516	15.483		-	-	-		0	1.238	up
Os08g0323600	16.814	11.299	16.74	40.154		-	-	-		0.002	1.12	up
Os12g0292301	4974.99	3933.76	5622.56	3241.24		-	-	-		0.001	-1.196	down
Os05g0439000	22.469	12.426	12.322	3.999		-	-	-		0	-1.65	down
Os08g0492600	59.043	53.509	46.257	23.118		-	-	-		0.008	-1.067	down
Rice_newGene_2122	1.115	0.777	1.423	3.429		-	-	-		0	1.262	up
Os11g0118350	18.228	13.535	9.753	2.537		-	-	-		0.001	-1.982	down
Os02g0662700	0	0.001	3.333	0		-	-	-		0	-6.177	down
Os01g0728300	6.413	9.723	9.618	23.128		-	-	-		0	1.234	up
Os04g0288500	3.63	5.422	3.001	8.823		-	-	-		0	1.538	up
Os04g0678000	227.399	165.506	196.752	72.665		-	-	-		0	-1.909	down
Os10g0548700	1.068	0.936	2.167	5.883		-	-	-		0	1.435	up
Os10g0548300	3.252	3.198	3.978	10.229		-	-	-		0	1.429	up
Os06g0140800	3.91	3.291	5.269	12.386		-	-	-		0	1.27	up
Os02g0825600	3.258	2.572	3.812	7.067		-	-	-		0.002	1.158	up
Os08g0564750	756.998	682.112	620.459	435.953		-	-	-		0	-1.537	down
Os10g0558700	29.865	66.22	5.885	20.107		-	-	-		0	2.094	up
Os02g0744800	53.044	44.363	48.805	22.82		-	-	-		0.004	-1.255	down
Os06g0562700	4.343	2.535	5.672	18.314		-	-	-		0	1.687	up
Os03g0395900	7.787	6.403	8.787	18.407		-	-	-		0.003	1.121	up
Os02g0678200	6.922	10.99	7.689	16.654		-	-	-		0.007	1.054	up
Os01g0292900	10.076	11.528	12.926	27.473		-	-	-		0.006	1.061	up
Os07g0505300	21.889	9.935	28.319	11.737		-	-	-		0.008	-1.425	down
Os11g0474800	0	0	1.127	2.864		-	-	-		0.009	1.51	up
Os04g0679500	55.045	41.059	46.879	22.669		-	-	-		0.004	-1.083	down
Os04g0679400	179.61	178.113	198.305	74.64		-	-	-		0.006	-1.059	down
Os07g0671901	833.364	515.321	536.929	317.275		-	-	-		0.004	-1.082	down
Os05g0596600	2.334	1.295	3.427	6.975		-	-	-		0.002	1.202	up
Os12g0641500	4.3	2.804	5.345	13.622		-	-	-		0	1.339	up
Os03g0119300	0.929	1.244	12.319	5.501		-	-	-		0.001	-1.176	down
Os01g0795000	2.261	3.182	15.093	37.164		-	-	-		0	1.265	up
Os04g0454200	4.629	1.649	12.39	3.865		-	-	-		0	-2.026	down
Os04g0454250	3.891	1.275	18.887	3.896		-	-	-		0	-2.305	down
Os08g0406400	9.397	16.263	16.384	40.446		-	-	-		0	1.217	up
Os06g0698748	94.853	56.276	107.34	54.813		-	-	-		0.008	-1.037	down
Os04g0617050	111.777	63.641	84.036	29.609		-	-	-		0	-1.643	down
Os03g0673700	391.517	398.087	380.457	243.66		-	-	-		0	-1.578	down
Os01g0950833	52.071	44.22	52.642	18.577		-	-	-		0	-1.794	down
Os11g0474566	0	0	161.644	73.686		-	-	-		0	-1.373	down
Os06g0651200	66.371	63.487	108.162	48.86		-	-	-		0	-1.655	down
Os05g0188100	2043.36	1531.58	1739.08	1079.94		-	-	-		0.006	-1.074	down
Os07g0204250	60.318	32.447	34.861	15.133		-	-	-		0.001	-1.296	down
Os03g0217000	372.869	250.712	305.777	135.386		-	-	-		0	-1.312	down
Os05g0500450	119.338	82.13	98.149	39.831		-	-	-		0	-1.577	down
Os05g0534100	8.47	10.38	6.809	2.194		-	-	-		0.008	-1.649	down
Os04g0178300	0.839	1.837	1.827	7.984		-	-	-		0	1.881	up
Os04g0179700	0.027	0.323	0.073	1.36		-	-	-		0	3.672	up
Os01g0636700	1.036	0.508	1.253	3.967		-	-	-		0	1.646	up
Os05g0278550	1.345	4.271	1.776	9.593		-	-	-		0.001	2.153	up
Os06g0548100	0.532	0.988	1.582	0		-	-	-		0	-4.702	down
Os03g0244200	11.793	16.663	31.494	12.768		-	-	-		0	-1.318	down
Os12g0188566	1079.37	783.21	855.418	129.299		-	-	-		0	-2.953	down
Os07g0684100	39.939	23.314	50.532	20.967		-	-	-		0	-1.319	down
Os04g0493100	10.125	11.855	80.002	37.344		-	-	-		0.002	-1.125	down
Os01g0915666	10.017	10.313	18.036	5.542		-	-	-		0.002	-1.161	down
Os02g0759000	0.615	0.227	1.41	0.218		-	-	-		0.007	-2.497	down
Os02g0187700	4.023	6.311	36.625	15.512		-	-	-		0	-1.285	down
Os01g0975300	44.169	34.276	8.21	31.739		-	-	-		0	1.632	up
Os08g0544800	40.622	38.898	75.025	36.506		-	-	-		0.004	-1.076	down
Os07g0152000	3.671	2.63	0.172	1.656		-	-	-		0.001	2.912	up
Os01g0924400	16.824	15.491	10.913	4.039		-	-	-		0.001	-1.447	down
Os05g0305100	4.59	2.603	5.073	11.498		-	-	-		0.002	1.16	up
Os03g0412900	3.485	2.155	3.857	8.859		-	-	-		0.001	1.232	up
Os06g0645700	5.23	2.48	10.321	22.774		-	-	-		0	1.414	up
Os10g0548800	1.067	1.557	0.008	1.667		-	-	-		0	5.726	up
Os03g0835100	0.001	0.009	0.476	1.798		-	-	-		0	1.889	up
Os02g0104500	0.043	0	1.067	0		-	-	-		0.001	-3.944	down
Os06g0489500	1.748	1.543	1.687	5.081		-	-	-		0	1.577	up
Os01g0282800	5.277	2.812	6.975	2.16		-	-	-		0	-1.692	down
Os05g0413200	3.611	2.641	8.252	3.337		-	-	-		0.001	-1.316	down
Os03g0780600	42.587	31.9	66.331	26.91		-	-	-		0	-1.33	down
Os04g0442300	13.943	7.794	26.127	12.524		-	-	-		0.001	-1.194	down
Os02g0153900	0.189	0.001	0	0.964		-	-	-		0	5.013	up
Os06g0691800	0.663	0.805	0.322	1.46		-	-	-		0	2.079	up
Os12g0489100	5.978	5.291	7.474	16.157		-	-	-		0.003	1.104	up
Os07g0163800	7.722	6.02	8.074	17.853		-	-	-		0.001	1.151	up
Os08g0528100	0.381	0.299	0.465	1.415		-	-	-		0.001	1.712	up
Os12g0143100	0	0	0	44.597		-	-	-		0	5.381	up
Os09g0135850	6.215	5.393	11.282	4.998		-	-	-		0.005	-1.204	down
Os10g0522601	0.586	0.876	2.581	0.72		-	-	-		0.001	-1.828	down
Os02g0664100	10.613	11.51	13.331	31.057		-	-	-		0.002	1.114	up
Os02g0791500	0.804	0.793	1.369	0		-	-	-		0	-4.161	down
Os06g0187500	13.876	12.465	14.509	6.712		-	-	-		0.004	-1.135	down
Os04g0305700	3.718	2.317	6.64	2.549		-	-	-		0.001	-1.4	down
Os02g0589450	30.403	16.69	48.388	18.97		-	-	-		0	-1.485	down
Os04g0226400	6.347	5.785	10.449	28.72		-	-	-		0	1.604	up
Os01g0854000	37.635	22.201	24.958	3.411		-	-	-		0	-2.882	down
Os06g0235300	2.455	1.299	4.91	8.552		-	-	-		0	1.287	up
Os10g0214400	5.353	3.62	14.733	30.06		-	-	-		0.005	1.102	up
Os06g0260000	3.534	4.105	0	2.816		-	-	-		0	4.477	up
Os04g0394700	1.619	3.186	2.899	9.2		-	-	-		0	1.643	up
Os12g0209700	3.095	1.46	1.171	3.382		-	-	-		0	1.76	up
Os03g0263900	21.456	14.597	27.084	13.097		-	-	-		0.006	-1.06	down
Os01g0301900	8.619	18.245	25.389	0.657		-	-	-		0	-4.312	down
Os05g0406100	10.813	8.865	18.575	57.422		-	-	-		0	1.498	up
Os09g0396900	0.928	0.61	11.22	26.477		-	-	-		0.001	1.198	up
Os03g0111700	0.755	0.398	0.512	2.024		-	-	-		0	2.071	up
Os03g0335600	1.042	0.807	0.956	2.359		-	-	-		0.007	1.273	up
Os01g0256500	315.793	538.143	724.588	342.715		-	-	-		0	-1.326	down
Os06g0138600	2.061	2.146	1.24	0		-	-	-		0.002	-3.822	down
Os01g0808950	3.255	2.362	16.094	1.517		-	-	-		0.001	-3.409	down
Os04g0509800	10.36	5.333	13.082	1.54		-	-	-		0	-3.11	down
Os05g0554100	4.83	2.1	2.891	0		-	-	-		0.002	-3.822	down
Rice_newGene_2425	0	0	0.426	2.066		-	-	-		0	2.202	up
Os04g0545300	0	0	3.787	0.152		-	-	-		0	-4.225	down
Os04g0674000	63.045	65.827	91.833	38.225		-	-	-		0	-1.282	down
Os04g0459200	85.752	100.034	125.128	31.575		-	-	-		0	-2.621	down
Os10g0501500	17.329	18.277	9.044	25.168		-	-	-		0	1.611	up
Os04g0689500	2.853	3.786	17.546	6.363		-	-	-		0	-1.518	down
Os06g0132300	71.02	73.751	69.198	30.309		-	-	-		0	-1.267	down
Os01g0108800	2.266	1.265	2.397	0.001		-	-	-		0.001	-3.884	down
Os05g0463500	12.303	10.136	14.348	30.513		-	-	-		0.008	1.041	up
Os12g0615800	3.021	2.092	0.081	5.226		-	-	-		0	5.558	up
Rice_newGene_2826	0.162	0.004	1.76	0		-	-	-		0	-5.245	down
Os03g0728500	0.269	0.266	0.216	1.57		-	-	-		0.002	2.628	up
Os05g0199100	2.368	1.165	5.157	1.441		-	-	-		0.002	-1.818	down
Os01g0598400	6.373	4.714	4.059	1.533		-	-	-		0.006	-1.42	down
Os04g0312100	5.155	7.583	2.717	0.115		-	-	-		0	-4.188	down
Rice_newGene_2402	44.798	30.857	53.21	8.465		-	-	-		0	-2.694	down
Os07g0591100	1.554	1.079	3.189	0.906		-	-	-		0.001	-1.798	down
Os03g0773000	17.324	17.066	62.756	28.195		-	-	-		0.001	-1.183	down
Os01g0519100	0.008	0.006	2.052	0.003		-	-	-		0	-4.305	down
Os12g0242500	18.984	11.065	10.219	1.573		-	-	-		0	-2.655	down
Os04g0669475	4.22	6.762	7.436	0.546		-	-	-		0	-3.636	down
Os07g0670600	17.099	13.648	22.923	7.36		-	-	-		0	-1.704	down
Os05g0406150	5.582	7.942	11.854	32.778		-	-	-		0.005	1.313	up
Os10g0488400	10.652	3.851	11.342	3.097		-	-	-		0.001	-1.904	down
Os02g0192300	3.131	1.924	2.641	8.142		-	-	-		0	1.391	up
Os07g0559400	96.945	54.598	57.841	27.019		-	-	-		0.001	-1.178	down
Os09g0471800	1.232	1.516	3.829	8.815		-	-	-		0.001	1.252	up
Rice_newGene_1129	0.524	0.087	0.239	1.342		-	-	-		0.001	2.34	up
Os04g0368000	0	0	1.402	4.101		-	-	-		0	1.516	up
Os04g0366000	4.736	3.523	0.389	1.448		-	-	-		0.004	1.784	up
Os09g0471400	0.915	1.672	4.29	11.38		-	-	-		0.001	1.363	up
Os10g0112700	1.221	1.957	2.632	6.44		-	-	-		0.004	1.264	up
Os02g0632800	0	0	1.353	6.106		-	-	-		0	2.109	up
Os02g0632900	0.34	0.66	2.304	5.696		-	-	-		0.002	1.398	up
Os01g0364100	0.156	0.087	0.143	0.791		-	-	-		0.009	2.348	up
Os01g0365000	0.024	0.101	0.168	1.019		-	-	-		0	2.369	up
Os02g0111600	1.25	2.014	5.291	19.473		-	-	-		0	1.853	up
Os05g0318166	2.204	2.997	0.491	3.005		-	-	-		0.007	2.268	up
Os09g0471500	0.561	2.458	1.208	6.213		-	-	-		0	2.568	up
Rice_newGene_177	0.313	0.314	0.747	3.419		-	-	-		0.001	2.142	up
Os02g0148300	2.571	1.526	2.591	7.363		-	-	-		0	1.6	up
Os03g0107400	0.681	0.311	0.657	2.559		-	-	-		0	1.938	up
Os03g0784500	6.914	3.958	9.116	20.547		-	-	-		0	1.429	up
Os07g0147800	3.882	1.834	2.647	7.837		-	-	-		0	1.508	up
Os12g0612300	1.838	1.024	1.83	5.913		-	-	-		0	1.647	up
Os09g0133800	2.464	2.049	2.808	7.903		-	-	-		0.002	1.222	up
Os05g0241000	1.878	1.634	2.299	5.471		-	-	-		0.003	1.228	up
Os07g0168800	0.034	0.025	0.039	15.493		-	-	-		0	5.674	up
Os05g0299700	2.558	4.194	3.966	0		-	-	-		0	-4.002	down
Os03g0112600	3.435	4.262	4.853	12.314		-	-	-		0	1.366	up
Os01g0192101	21.209	10.8	38.343	16.609		-	-	-		0.002	-1.367	down
Os01g0192000	12.785	6.329	21.892	5.923		-	-	-		0	-1.917	down
Os06g0638000	1.004	1.094	1.469	3.767		-	-	-		0	1.365	up
Os01g0572100	1.429	0.785	0.895	1.956		-	-	-		0.001	1.507	up
Os03g0239300	20.094	12.028	10.087	0		-	-	-		0	-5.962	down
Os03g0607700	63.463	54.419	63.861	30.317		-	-	-		0.002	-1.135	down
Os02g0610500	74.965	54.592	39.465	15.558		-	-	-		0	-1.382	down
Os08g0249000	119.462	112.868	96.783	40.653		-	-	-		0	-1.344	down
Os01g0778800	2.965	5.262	5.661	12.714		-	-	-		0.003	1.096	up
Os07g0570100	0.626	1.027	0.573	2.609		-	-	-		0	2.119	up
Os07g0570500	2.873	2.773	3.835	8.813		-	-	-		0.001	1.184	up
Os05g0366600	2.579	16.306	2.281	3.442		0	2.667	up		-	-	-
Os08g0503200	15.384	31.677	24.63	39.167		0	1.076	up		-	-	-
Os07g0592600	3.146	7.534	2.838	2.073		0	1.275	up		-	-	-
Os07g0586100	38.271	77.681	37.29	46.537		0	1.051	up		-	-	-
Os01g0952100	1.853	0.103	7.885	3.244		0.01	-3.924	down		-	-	-
Os04g0685300	46.621	102.554	86.31	77.252		0	1.155	up		-	-	-
Os03g0133400	20.204	59.642	67.412	73.618		0	1.578	up		-	-	-
Os02g0750100	380.179	155.037	439.416	413.782		0	-1.296	down		-	-	-
Os12g0583300	57.349	174.338	72.053	84.953		0	1.625	up		-	-	-
Os04g0404800	8.415	21.201	8.647	15.906		0	1.356	up		-	-	-
Os10g0109600	10.02	22.374	3.326	3.779		0	1.181	up		-	-	-
Os03g0703000	5.246	11.401	8.03	9.362		0	1.122	up		-	-	-
Os03g0300400	61.782	157.582	115.948	97.139		0	1.372	up		-	-	-
Os03g0192700	10.992	22.845	5.184	5.734		0	1.075	up		-	-	-
Os08g0509100	3.551	22.814	20.702	28.275		0	2.647	up		-	-	-
Os12g0559200	133.256	248.298	80.664	164.617		0	1.001	up		-	-	-
Os04g0561500	215.455	602.515	149.129	191.698		0	1.5	up		-	-	-
Os01g0660200	8.742	28.176	51.534	100.158		0	1.71	up		-	-	-
Os11g0181700	125.994	230.807	88.528	96.188		0	1.095	up		-	-	-
Os03g0749300	11.555	25.795	27.394	25.955		0	1.01	up		-	-	-
Os02g0198700	5.207	15.256	10.883	11.031		0	1.617	up		-	-	-
Os03g0255100	0.628	7.865	1.996	3.241		0	3.656	up		-	-	-
Os12g0189300	0.459	7.178	1.475	1.184		0	3.88	up		-	-	-
Os08g0560900	5145.69	2402.13	3115.5	1691.58		0	-1.082	down		-	-	-
Os08g0157500	38.31	109.391	52.934	96.452		0	1.591	up		-	-	-
Os06g0690700	15.659	44.164	12.692	19.893		0	1.584	up		-	-	-
Os03g0815200	28.206	62.487	28.575	57.044		0	1.373	up		-	-	-
Os10g0416100	31.116	68.512	46.272	71.19		0	1.145	up		-	-	-
Os02g0197600	4555.62	2073.13	2445.71	1208.89		0	-1.118	down		-	-	-
Os12g0174700	3.204	11.979	4.153	8.82		0	1.879	up		-	-	-
Os07g0198300	323.897	751.602	426.658	575.234		0	1.246	up		-	-	-
Os03g0656100	8.436	2.102	1.79	0.291		0.004	-1.875	down		-	-	-
Os06g0111500	0	5.024	0.014	0.038		0	6.586	up		-	-	-
Os08g0435900	8104.45	3326.96	3769.69	2136.35		0	-1.303	down		-	-	-
Os02g0626100	38.435	98.996	111.032	88.948		0	1.376	up		-	-	-
Os02g0534400	18.608	43.434	37.861	48.074		0	1.244	up		-	-	-
Os02g0720600	3.794	20.806	5.829	16.957		0	2.475	up		0	1.502	up
Os11g0530600	20.226	3.653	51.985	15.145		0	-2.429	down		0	-1.81	down
Os09g0454600	9.659	36.951	7.785	19.165		0	1.905	up		0.007	1.206	up
Os03g0399800	52.159	16.67	128.267	40.138		0	-1.629	down		0	-1.757	down
Os01g0713200	21.114	109.877	40.458	106.717		0	2.397	up		0	1.357	up
Os10g0542900	104.817	385.426	212.249	484.282		0	1.946	up		0	1.237	up
Os07g0539900	3.182	32.647	6.68	53.728		0	3.375	up		0	2.972	up
Os12g0555000	120.917	707.512	251.441	794.652		0	2.587	up		0	1.544	up
Os08g0531000	11.899	28.07	12.29	30.633		0	1.259	up		0	1.293	up
Os06g0286351	6.119	2.656	6.142	16.437		0	-1.139	down		0	1.389	up
Os10g0140200	2.622	2.636	4.035	9.117		-	-	-		0.001	1.185	up
Os05g0568300	144.7	158.517	146.612	71.829		-	-	-		0.002	-1.123	down
Os03g0141000	61.273	55.888	67.995	35.987		-	-	-		0.009	-1.431	down
Os03g0749500	6.785	3.897	16.986	5.771		-	-	-		0	-1.489	down
Os03g0721300	14.133	12.41	15.977	7.02		-	-	-		0.001	-1.235	down
Os06g0118700	13.441	7.668	18.304	8.01		-	-	-		0.001	-1.21	down
Os04g0640700	0	0	2.081	0.051		-	-	-		0	-4.495	down
Os06g0573600	15.125	12.589	16.378	7.569		-	-	-		0	-1.78	down
Os04g0227500	22.313	35.229	26.67	87.834		-	-	-		0	1.556	up
Os02g0105200	2.855	3.545	2.537	6.795		-	-	-		0.001	1.276	up
Os11g0644700	6.123	3.514	40.007	5.934		-	-	-		0	-2.817	down
Os11g0645400	0.361	0	7.672	0.652		-	-	-		0	-3.372	down
Os03g0170500	147.268	115.876	149.165	67.047		-	-	-		0	-1.243	down
Os06g0157000	39.612	48.81	175.683	54.397		-	-	-		0	-1.731	down
Os06g0156600	0.206	0.424	7.357	1.292		-	-	-		0	-2.469	down
Os02g0121100	133.09	134.282	131.625	57.561		-	-	-		0	-1.255	down
Os02g0710900	8.059	12.132	11.83	27.051		-	-	-		0.001	1.178	up
Os11g0602200	3.789	4.313	3.209	10.156		-	-	-		0	1.883	up
Os05g0490700	7.389	7.471	2.939	5.669		-	-	-		0.006	1.224	up
Os01g0106300	0.238	0.422	3.136	0.41		-	-	-		0	-2.757	down
Os01g0850700	0.914	0.184	14.688	1.16		-	-	-		0	-3.631	down
Os08g0129200	518.292	553.29	507.61	235.7		-	-	-		0.001	-1.19	down
Os06g0289900	132.365	79.926	160.133	52.059		-	-	-		0	-1.648	down
Os03g0100200	496.66	361.127	402.047	199.846		-	-	-		0.004	-1.088	down
Os01g0180300	20.184	10.803	21.944	53.863		-	-	-		0.001	1.137	up
Os01g0312500	0	0.05	2.108	0.143		-	-	-		0	-3.565	down
Os02g0121300	218.947	307.342	530.472	191.283		-	-	-		0	-1.573	down
Os10g0109300	3.295	3.512	25.846	7.012		-	-	-		0	-1.909	down
Os07g0435300	3979.8	2311.4	2563.57	1454.66		-	-	-		0	-1.386	down
Os01g0367900	4.438	3.609	5.65	12.626		-	-	-		0.001	1.158	up
Os03g0603600	1.618	4.127	2.569	12.546		-	-	-		0	2.23	up
Os03g0289400	209.262	145.501	131.431	61.039		-	-	-		0.001	-1.181	down
Os09g0355400	16.321	18.448	19.898	62.872		-	-	-		0	1.563	up
Os02g0133300	9.641	6.652	8.768	26.436		-	-	-		0	1.413	up
Os04g0430700	3.569	6.765	4.941	10.94		-	-	-		0.004	1.122	up
Os09g0270900	15.797	13.65	3.32	0.96		-	-	-		0.01	-1.744	down
Os02g0589400	19.798	10.455	34.014	11.997		-	-	-		0	-1.532	down
Os01g0614500	10.507	8.502	5.67	0.084		-	-	-		0	-5.512	down
FDR means false iscovery rate; - means no significant difference.
