# Supplementary material for: iTRAQ proteomics reveals the regulatory response to Magnaporthe oryzae in durable resistant vs. susceptible rice genotypes
Source: PLoS One. 2020 Jan 10;15(1):e0227470. doi: 10.1371/journal.pone.0227470 (PMC6954073; doi:10.1371/journal.pone.0227470)
Supplement: S8 Table — (XLSX) [file pone.0227470.s010.xlsx]

## Sheet: Table S8
Table S8. The DEGs involved in specific metabolic processes in GY8 and LTH following M. oryzae inoculation identified by RNA-Seq.
		Gene ID	log2FC		Gene Family
			GY8	LTH
Plant-pathogen interaction
		Os03g0133400		1.57797	CEBiP
		Os03g0180800		3.04224	JAZ
		Os03g0180900	1.70443	2.53316	JAZ
		Os03g0181100		1.8786	JAZ
		Os03g0402800		1.08292	JAZ
		Os09g0439200	1.37442	1.50599	JAZ
		Os10g0392400		1.94173	JAZ
		Os01g0788500		-5.13757	RPS2
		Os04g0492800	-1.20235		CaMCML1
		Os01g0955100		4.1024	CaMCML1
		Os01g0826400		2.16399	WRKY
		Os02g0787300	-1.0961		MAPKK
		Os03g0688300		1.60431	CDPK
		Os01g0512800	-3.88418	-4.65486	SGT1
		Os06g0716750		1.00804	HSP90
Plant hormone signal transduction
	Auxin
		Os07g0592600		1.27452	GH3
		Os07g0592733		1.41972	CH3
		Os06g0714366	-1.23413		SAUR
		Os02g0643800		1.26226	SAUR
	CK
		Os07g0539900*	2.97222	3.37464	CRE1
		Os10g0362300	1.09543		CRE1
		Os04g0442300	-1.19352		A-ARR
	ABA
		Os03g0300400		1.37197	PYR/PYL
		Os03g0322700	-1.54755		ABF
	JA
		Os03g0180900	1.70443	2.53316	JAZ
		Os09g0439200	1.37442	1.50599	JAZ
		Os03g0180800		3.04224	JAZ
		Os10g0392400		1.94173	JAZ
		Os03g0402800		1.08292	JAZ
		Os03g0181100		1.8786	JAZ
Fatty acid metabolism
		Os02g0730000	2.39056		OsALDH2a
		Os06g0158000	1.48123		Acyl-CoA synthetase
		Os11g0147000	1.04222		Acyl-CoA synthetase
Peroxisomal proteins
	Fatty acid-oxidation
		Os06g0158000	1.48123		ACSL
		Os11g0147000	1.04222		ACSL
	Amino acid metab olism(PTS1type)
		Os01g0248400	1.16605		IDH
		Os03g0786250	-1.20876		HAO
The pathway name (KO number) and gene name were obtained from the KEGG database (http://www.genome.jp/kegg/). * The transcript expression pattern of this gene was verified by qRT-PCR. # The protein expression pattern of this gene was verified by western blotting.
