# Supplementary material for: iTRAQ proteomics reveals the regulatory response to Magnaporthe oryzae in durable resistant vs. susceptible rice genotypes
Source: PLoS One. 2020 Jan 10;15(1):e0227470. doi: 10.1371/journal.pone.0227470 (PMC6954073; doi:10.1371/journal.pone.0227470)
Supplement: S9 Table — (XLSX) [file pone.0227470.s011.xlsx]

## Sheet: Table S9
Table S9. A list of TF genes that showed differential expression in GY8 and LTH after infection of M. oryzae identified by RNA-Seq.
Gene ID	log2FC		Gene Family
	GY8	LTH
Os10g0323000	1.23419		B3
Os09g0417400	-1.45883		bHLH
Os02g0759000	-2.49681		bHLH
Os01g0235700		-1.14112	bHLH
Os01g0575200		1.23855	bHLH
Os01g0705700		2.0972	bHLH
Os02g0221100		1.43992	bHLH
Os04g0301500		1.26488	bHLH
Os08g0490000		2.39679	bHLH
Os01g0542700	-1.37009		bZIP
Os03g0322700	-1.54755		bZIP
Os05g0444200	1.38128		C2H2
Os03g0239300	-5.96162		C2H2
Os03g0239300	-5.96162		C2H2
Os03g0764100		1.7056	C2H2
Os06g0166200		1.1362	C2H2
Os01g0572100	1.507		C3H
Os01g0192000	-1.91672		C3H
Os03g0698800	-5.9903	-5.35899	C3H
Os07g0568300		2.01552	C3H
Os08g0249000	-1.34379		CO-like
Os02g0610500	-1.38212		CO-like
Os12g0209200		1.16202	DBB
Os01g0758200		1.80128	Dof
Os04g0456900	-1.12401		EIL
Os02g0677300	-1.20818		ERF
Os03g0815800	-1.23098		ERF
Os06g0691100	-1.90507		ERF
Os02g0638650		1.4822	ERF
Os02g0654700		1.28613	ERF
Os04g0398000		1.4195	ERF
Os04g0610400		1.95399	ERF
Os05g0497300		1.65205	ERF
Os09g0522000		1.78341	ERF
Os02g0284500	1.45198		FAR1
Os11g0244900	-1.64099		FAR1
Os06g0597800		-4.83432	FAR1
Os05g0488600	1.44456		G2-like
Os11g0106100		1.47547	G2-like
Os02g0768700	-4.9264	-2.71216	GeBP
Os02g0288200		1.58817	GeBP
Os03g0193000	4.73629	4.02506	GRAS
Os02g0662700	-6.17655		GRAS
Os11g0705200		1.11593	GRAS
Os05g0562400	1.32126		HB-other
Os02g0565600	1.47303		HD-ZIP
Os09g0379600		4.91485	HD-ZIP
Os01g0733200	-1.49406		HSF
Os09g0526600	-1.61303		HSF
Os05g0530400		1.10734	HSF
Os03g0287400		2.71531	LBD
Os03g0752800		-1.21288	MIKC
Os08g0531900		2.79167	MIKC
Os05g0459000	2.10516		MYB
Os01g0298400	1.857	3.99008	MYB
Os01g0975300	1.63173		MYB
Os02g0187700	-1.28488		MYB
Os02g0695200		2.54129	MYB
Os03g0315400		1.24101	MYB
Os05g0553400		1.5141	MYB
Os11g0684000		1.5414	MYB
Os12g0572000		4.47396	MYB
Os11g0700500	1.53019		MYB_related
Os05g0589400	-1.84195		MYB_related
Os10g0571600	1.47965	1.27441	NAC
Os01g0816100		1.88303	NAC
Os06g0726300		1.16783	NAC
Os12g0123800		3.54263	NAC
Os08g0174500	-1.43909		NF-YB
Os06g0667100	4.25895		NF-YC
Os02g0170500	-5.12054		NF-YC
Os01g0141000		1.41477	RAV
Os01g0954500		2.6101	SRS
Os07g0152000	2.91156		TCP
Os01g0924400	-1.44714		TCP
Os01g0763200	-4.25895	1.60329	TCP
Os02g0104500	-3.94405		Trihelix
Os01g0718900		-3.06661	Trihelix
Os05g0128000		2.82722	Trihelix
Os09g0417800	3.31352		WRKY
Os05g0583000	2.02854	1.86091	WRKY
Os07g0680400	1.77742		WRKY
Os01g0821600	1.74294		WRKY
Os09g0417600	1.71473	1.39182	WRKY
Os06g0158100	1.58215	2.09402	WRKY
Os06g0649000	1.55544	2.86065	WRKY
Os01g0584900		2.79541	WRKY
Os01g0826400		2.16399	WRKY
Os05g0474800		2.17224	WRKY
Os05g0571200		1.83211	WRKY
Os08g0386200		1.53855	WRKY
Os11g0490900		1.69932	WRKY
The IDs of the TF genes, log2 FC, and family of the genes are presented in the table. We queried rice TF genes in the Plant Transcription Factor Database (http://planttfdb.cbi.pku.edu.cn/index.php).
