# Supplementary material for: iTRAQ proteomics reveals the regulatory response to Magnaporthe oryzae in durable resistant vs. susceptible rice genotypes
Source: PLoS One. 2020 Jan 10;15(1):e0227470. doi: 10.1371/journal.pone.0227470 (PMC6954073; doi:10.1371/journal.pone.0227470)
Supplement: S10 Table — The IDs of the RK genes, log2 FC, and family of the genes are presented in the table. The IDs and gene family were retrieved from the rice kinase database. (XLSX) [file pone.0227470.s012.xlsx]

## Sheet: Table S10
Table S10. A list of RK genes that showed differential expression in GY8 and LTH after infection of M. oryzae identified by RNA-Seq. The IDs of the RK genes, log2 FC, and family of the genes are presented in the table. The IDs and gene family were retrieved from the rice kinase database.
Gene ID	log2FC		Gene Family
	GY8	LTH
Os03g0688300		1.60431	CDPK
Os09g0418500		-1.57474	CIPK
Os05g0127300		1.31763	CR4L
Os11g0222000		1.24068	CR4L
Os05g0317900	4.59403	4.67911	CrRLK1L-1
Os05g0318700	1.24825		CrRLK1L-1
Os03g0281500	-1.03665		CrRLK1L-1
Os03g0281500	-1.03665		CrRLK1L-1
Os01g0769700	-1.36561	-1.10995	CrRLK1L-1
Os05g0317700		2.03651	CrRLK1L-1
Os04g0619600		-2.40895	CrRLK1L-1
Os07g0538400	2.37159	2.01143	DUF26-Ic
Os07g0538200	1.86964	1.5335	DUF26-Ic
Os07g0537900	1.47453		DUF26-Ic
Os07g0537900	1.47453		DUF26-Ic
Os07g0539700	1.34125	1.62874	DUF26-Ic
Os06g0689600	1.84873		DUF26-Ih
Os07g0569800	1.58154		L-LEC
Os04g0288500	1.53762		L-LEC
Os03g0772600	-1.79741	6.85303	L-LEC
Os07g0283050		1.14117	L-LEC
Os01g0690600		2.46292	LRK10L-2
Os08g0335500		1.27959	LRK10L-2
Os01g0117200		-1.18088	LRK10L-2
Os09g0355400	1.5634		LRR-Ia
Os09g0356200	1.4983		LRR-Ia
Os11g0607200	1.2593		LRR-II
Os05g0588250	-1.06192		LRR-III
Os03g0397700		1.12671	LRR-V
Os05g0353500	-1.25932		LRR-VI
Os06g0589600		1.35511	LRR-VI
Os03g0329700		1.21553	LRR-VIII-1
Os09g0345300	2.16301		LRR-VIII-2
Os08g0201700	1.5872		LRR-VIII-2
Os08g0203300	1.41204		LRR-VIII-2
Os04g0616700	1.39643		LRR-VIII-2
Os04g0487200	-7.47635	1.6766	LRR-Xa
Os02g0153900	5.01282		LRR-Xb
Os06g0691800	2.07933		LRR-Xb
Os07g0597200		1.43491	LRR-Xb
Os12g0182300	1.1777		LRR-Xc
Os07g0152200		4.02506	LRR-XI
Os12g0632800		1.22956	LRR-XI
Os06g0586150	2.93923		LRR-XII
Os04g0227200	1.58403		LRR-XII
Os06g0581500	1.47908	2.45423	LRR-XII
Os10g0468500		1.91412	LRR-XIIb
Os03g0773300		1.26872	LRR-XIV
Os02g0227700	1.0661	1.57961	LRR-XV
Os01g0742400		1.8338	LRR-XV
Os02g0681632		-1.67761	LysM-II
Os02g0787300	-1.0961		MEK_ste7_MAP2K
Os01g0699600		3.17165	MEKK_ste11_MAP3K
Os01g0699500		2.85851	MEKK_ste11_MAP3K
Os05g0545400		2.78336	MEKK_ste11_MAP3K
Os02g0135200	2.1548	2.68719	MPK
Os02g0654300		1.4822	PVPK_like(AGC_8)_kin82y
Os09g0570100	1.62409	1.45337	RLCK-IXb
Os10g0548700	1.43461		RLCK-IXb
Os10g0548300	1.4288		RLCK-IXb
Os06g0140800	1.2702		RLCK-IXb
Os09g0569800	1.20315	2.06382	RLCK-IXb
Os11g0666200		1.33192	RLCK-OS1
Os11g0664000		1.21235	RLCK-OS1
Os11g0226201	1.7108		RLCK-OS2
Os06g0663900		1.11136	RLCK-VI
Os06g0663900		1.11136	RLCK-VI
Os03g0159100	1.23795	1.781	RLCK-VIIa
Os08g0457400		2.23496	RLCK-VIIa
Os08g0275200		1.45959	RLCK-XIII-sis_unique
Os01g0783800	1.58787		SD-1a
Os07g0550900	1.32926	1.75693	SD-1a
Os06g0165500	1.43515		SD-2a
Os06g0602500	1.31565		SD-2a
Os04g0420900	1.58154	2.5703	SD-2b
Os06g0494100	-5.14626		SD-2b
Os05g0318100		1.65865	WAK/LRK10L-1
Os05g0550800		1.41552	WAK/LRK10L-1
*Os09g0471500	2.56757		WAKa
Os01g0364100	2.34824		WAKa
Os02g0111600	1.85266		WAKa
Os09g0471400	1.363		WAKa
Os01g0364800		-3.71961	WAKa
Os01g0365000	2.36945		WAKb
*Os02g0632800	2.10929		WAKb
*Os04g0307500	2.01888	1.38574	WAKb
Os04g0366000	1.78385		WAKb
Os02g0633066	1.40812	1.35691	WAKb
Os02g0632900	1.39782		WAKb
Os09g0482640		1.37359	WAKb
Os04g0368000	1.51628		WAKc
Os04g0368800		3.5641	WAKc
Os04g0370100		1.33506	WAKc
Os10g0112700	1.26433		WAKL-OS
Os01g0925700		1.67066
