# Supplementary material for: iTRAQ proteomics reveals the regulatory response to Magnaporthe oryzae in durable resistant vs. susceptible rice genotypes
Source: PLoS One. 2020 Jan 10;15(1):e0227470. doi: 10.1371/journal.pone.0227470 (PMC6954073; doi:10.1371/journal.pone.0227470)
Supplement: S11 Table — The IDs of the TF genes, log2 FC, and family of the genes are presented in the table. The gene IDs and family names of the PR were obtained according to Dou 2014. (XLSX) [file pone.0227470.s013.xlsx]

## Sheet: Table S11
Table S11. A list of PR genes that showed differential expression in GY8 and LTH after infection of M. oryzae identified by RNA-Seq. The IDs of the TF genes, log2 FC, and family of the genes are presented in the table. The gene IDs and family names of the PR were obtained according to Dou et al. (2014).
Gene ID	log2FC		Gene Family	Gene name
	GY8	LTH
Os07g0129200	1.47367	1.9035	PR1	OsPR1
Os01g0382000	2.8121	2.42076	PR1	OsPR1
Os09g0533900	-1.5148		PR2	OsGH9B5
Os02g0738600		1.55635	PR2	OsGH9B8
Os02g0151300		1.62221	PR2	OsGH9B7
Os04g0474800	1.734	1.74334	PR2	Os4BGlu12
Os05g0375400	-1.42942	-1.24432	PR2	Gns1
Os01g0940700	1.73452	2.8022	PR2	Gns5
*#Os01g0713200	1.35691	2.39739	PR2	Gns10
Os02g0605900		2.99999	PR3	OsCHIT1
Os06g0726100		1.92761	PR3	OsCHIT7
*#Os10g0542900	1.23723	1.94644	PR3	OsCHIT14
*Os10g0416100		1.14491	PR3	OsRCchi1
Os11g0592100		2.28271	PR4	OsPR4b
Os11g0592000	2.29634	1.6963	PR4	OsPR4c
Os03g0663400		2.47184	PR5	OsLP
Os12g0629300		3.11209	PR5
Os12g0628600	-1.9509	2.45411	PR5	PR-5; TLP-D34
Os03g0661600	1.07088	3.07363	PR5	OsPR5
Os03g0243900	-1.65054		PR5
Os03g0244200	-1.31824		PR5	PR5K
Os01g0124000	1.65507		PR5	BBTI-2; RBBI2-1
Os01g0124200	1.5731	3.65506	PR5	BBTI-4; RBBI3-1
Os01g0127600	3.85509		PR5	BBTI-8; RBBI2-0
Os01g0132000	3.04405	2.32943	PR5	BBTI-12
Os03g0429000		1.12629	PR5	OsOC-8
Os10g0557900		-1.02771	PR7
Os02g0534400		1.24448	PR8	OSCIN1
Os06g0697000	-2.47331		PR8	OsXTH10
Os10g0416500	2.30875	1.76132	PR8	Oschib1
Os06g0356800		1.16646	PR8
Os01g0860500		1.80811	PR8	PR-8
Os01g0660200		1.71017	PR8	C10728, OsChib3a
Os06g0676700		2.31227	PR8
Os01g0773600	-1.09585	-1.0342	PR8
*#Os07g0539900	2.97222	3.37464	PR8
Os09g0502200		1.27804	PR8
*Os07g0539100	3.02032	3.94989	PR8	Gns11
Os05g0366600	0	2.66712	PR8	Os5bglu22, Os5Bglu22
Os04g0474800	1.734	1.74334	PR8	Os4BGlu12
Os03g0749500	-1.48871		PR8
Os03g0749300		1.00962	PR8	OsBGLU1
Os03g0703000		1.12181	PR8	Os3BGlu7
Os01g0276800	1.06609		PR8
Os12g0112000		2.13248	PR9	Pox
Os10g0109600		1.18055	PR9	poxA
Os10g0109300	-1.90918		PR9	prx125
Os08g0113000		1.78612	PR9	prx117
Os07g0676900		2.53369	PR9	prx109
Os07g0115300	-2.66877		PR9	prx98
Os06g0547400		3.34876	PR9	prx86
Os05g0134400	-1.41505		PR9	prx65
Os04g0688600		2.31409	PR9	prx63
Os04g0688500	3.46035	6.51919	PR9	prx62
Os04g0688100		1.20308	PR9	prx59
Os03g0235000		3.09974	PR9	poxN
Os03g0121200	-2.01567		PR9	prx33
Os01g0327100		3.08489	PR9	prx15
Os01g0326100		1.31418	PR9	prx13
Os01g0294700	-2.51475	-4.95563	PR9	prx11
Os12g0555000	1.54435	2.58681	PR10	OsPR10
Os03g0300400		1.37197	PR10	PR-10c
Os12g0555300		1.85452	PR10	PR10
Os07g0429700		4.55147	PR13
Os07g0432201		6.17609	PR13
Os03g0251000	-3.31201	-5.06752	PR14
Os03g0103100	1.44996	2.63809	PR14	OsHyPRP03
Os03g0103300		1.7682	PR14	OsHyPRP05
Os03g0718800		1.41664	PR14
Os04g0612500		1.60198	PR14
Os10g0552600		-4.07464	PR14	OsHyPRP18, HyP/GRP18
Os05g0550300	2.57524		PR14	OsLTP2.4, OsLtpII.4
Os11g0114900	-1.31072		PR14	OsLTP1.8, OsLtpI.8
Os07g0489000		3.70028	PR14	OsLTPG20, OsLTPg20
Os11g0115350		2.54987	PR14	RLTP1
Os07g0198300		1.24554	PR14	OsLTPG19, OsLTPg19
Os01g0952100		-3.92421	PR15	OsGLP1-5
Os08g0231400	1.9516		PR16	OsGLP8-12
Os12g0520200		1.87659	Others	OsPAL9
Os05g0427400		1.92642	Others	OsPAL04
Os04g0518400		-1.23408	Others	PR-pha
Os02g0627100		2.22922	Others	OsPAL1
